# Supplementary material for: Precision pharmacological reversal of strain-specific diet-induced metabolic syndrome in mice informed by epigenetic and transcriptional regulation
Source: PLoS Genet. 2023 Oct 23;19(10):e1010997. doi: 10.1371/journal.pgen.1010997 (PMC10621921; doi:10.1371/journal.pgen.1010997)
Supplement: S1 Table — Macronutrient and lipid compositions of the standard and American diets. (XLSX) [file pgen.1010997.s011.xlsx]

## Sheet: Diet Composition
Macronutrient composition in g/kg food				Macronutrient composition in % of grams				Macronutrient composition in kcal/kg food				Macronutrient composition in % of kcal				Lipid composition in g/kg food				Lipid composition in % of grams
	Standard	American			Standard	American			Standard	American			Standard	American			Standard	American			Standard	American
Protein (g/kg food)	165.26	162.71		Protein (g %)	16.5	16.3		Protein (kcal/kg food)	661.03	651.05		Protein (kcal %)	19.4	15.5		Saturated (g/kg food)	9.24	56.78		Saturated (g %)	14.2	36.7
Carbohydrate (g/kg food)	532.47	526.51		Carbohydrate (g %)	53.2	52.6		Carbohydrate (kcal/kg food)	2129.68	2105.8		Carbohydrate (kcal %)	62.6	50		Monounsaturated (g/kg food)	15.87	62.56		Monounsaturated (g %)	24.3	40.5
Fat (g/kg food)	67.6	161.55		Fat (g %)	6.8	16.2		Fat (kcal/kg food)	608.75	1453.59		Fat (kcal %)	17.9	34.5		Polyunsaturated (g/kg food)	40.05	33.54		Polyunsaturated (g %)	61.4	21.7
Cholesterol (g/kg food)	0	2.09		Cholesterol (g %)	0	0.21		Total (kcal/kg food)	3399.45	4210.44
Fiber (g/kg food)	87.58	26.25		Fiber (g %)	8.8	2.6
