# Supplementary material for: Precision pharmacological reversal of strain-specific diet-induced metabolic syndrome in mice informed by epigenetic and transcriptional regulation
Source: PLoS Genet. 2023 Oct 23;19(10):e1010997. doi: 10.1371/journal.pgen.1010997 (PMC10621921; doi:10.1371/journal.pgen.1010997)
Supplement: S2 Table — Differentially expressed genes between BL6 mice on the American vs. standard diet. (XLSX) [file pgen.1010997.s012.xlsx]

## Sheet: BL6 Diet DEGs
Gene	log2 Fold Change	Avg Expression	Moderated t-statistic	p-value	BH FDR-adjusted p-value	B-statistic *
Sqle	-4.37277	3.34921	-13.3539	4.5543e-13	4.90133e-09	19.1778
Cyp51	-2.74226	4.69368	-11.4156	1.46099e-11	7.86157e-08	16.2398
Nsdhl	-2.25154	4.66448	-10.9043	3.90497e-11	1.40084e-07	15.3574
Pcsk9	-2.71764	3.75418	-10.3086	1.2767e-10	3.05816e-07	14.2367
Idi1	-3.07084	5.35916	-10.2558	1.42081e-10	3.05816e-07	14.1179
Prss8	-2.24372	2.05392	-9.71629	4.32906e-10	7.7649e-07	12.9053
Avpr1a	-2.48976	3.77433	-9.54141	6.2614e-10	8.51101e-07	12.6544
Sulf2	2.20584	4.34827	9.53303	6.37368e-10	8.51101e-07	12.658
Msmo1	-2.35719	5.68077	-9.4811	7.11755e-10	8.51101e-07	12.6156
Lpar2	-1.32121	1.25742	-9.32705	9.89595e-10	1.065e-06	11.9651
Aldoc	-1.81199	2.4749	-8.79071	3.19329e-09	3.1242e-06	11.1172
Tdrp	0.785912	3.16572	8.38105	8.01614e-09	7.18914e-06	10.3119
Slco2a1	-1.35029	5.26511	-8.2507	1.0794e-08	8.93576e-06	10.0501
Mvd	-2.89867	2.22841	-8.19525	1.22585e-08	9.42331e-06	9.86583
Gm19619	1.80016	2.866	8.04769	1.72335e-08	1.23644e-05	9.54715
Acot11	1.52775	3.44149	7.99997	1.92519e-08	1.29493e-05	9.47956
Rdh11	-2.13269	4.50165	-7.93929	2.21736e-08	1.40372e-05	9.35813
Capn10	-0.894507	3.66835	-7.86934	2.61113e-08	1.56116e-05	9.19938
Fdps	-2.48814	6.22056	-7.69671	3.91954e-08	2.22011e-05	8.78435
Fdft1	-1.40971	6.15824	-7.61169	4.79435e-08	2.48574e-05	8.60988
Lss	-1.54789	5.07712	-7.60679	4.85045e-08	2.48574e-05	8.60534
Ttc30b	0.711418	2.53783	7.51481	6.03852e-08	2.95393e-05	8.3582
Klf10	-1.50451	4.84746	-7.4433	7.16523e-08	3.27103e-05	8.2296
Pmvk	-1.76877	4.18884	-7.43258	7.35169e-08	3.27103e-05	8.20479
Gm8893	-2.49422	6.56937	-7.41882	7.59856e-08	3.27103e-05	8.17247
Mvk	-1.5817	2.84518	-7.3423	9.13372e-08	3.69229e-05	7.98617
Efna5	1.37502	1.9733	7.33601	9.27318e-08	3.69229e-05	7.92639
Tlr5	1.28559	2.98463	7.32111	9.61244e-08	3.69229e-05	7.93838
Gramd1b	1.66205	2.22757	7.30525	9.9876e-08	3.69229e-05	7.86097
Cidec	3.41068	2.05009	7.28396	1.05146e-07	3.69229e-05	7.82795
Ppp1r15a	-0.826389	3.33482	-7.26986	1.08793e-07	3.69229e-05	7.82575
Tm7sf2	-1.7261	5.69716	-7.2661	1.09787e-07	3.69229e-05	7.81712
Zfp532	1.03589	1.41167	7.15457	1.43905e-07	4.69305e-05	7.49285
Hmgcr	-2.02693	5.24452	-7.11869	1.57049e-07	4.97106e-05	7.47257
Prex1	1.20509	2.98682	7.07349	1.75364e-07	5.25509e-05	7.35825
Clstn3	2.27115	2.39455	7.0725	1.75788e-07	5.25509e-05	7.35996
Srebf2	-0.893408	4.4452	-6.98716	2.16644e-07	6.30142e-05	7.16006
Stard4	-1.47984	6.34917	-6.90418	2.65683e-07	7.52443e-05	6.9667
Ermp1	1.1675	4.93243	6.83013	3.18967e-07	8.80184e-05	6.78972
Nhlrc1	1.02361	1.27013	6.72606	4.12833e-07	0.000111073	6.48
Eif4e3	1.42747	2.36579	6.71338	4.26054e-07	0.000111834	6.5111
Dnajb11	-0.809241	6.19414	-6.57397	6.03231e-07	0.000154571	6.17709
Pex11a	1.3514	5.97296	6.49636	7.32754e-07	0.000183393	5.99305
Agxt	-1.42505	7.60083	-6.47646	7.7031e-07	0.000188411	5.94653
Flcn	-0.6476	5.10453	-6.4255	8.75673e-07	0.000201764	5.8087
Apom	-1.4983	7.09754	-6.42398	8.79036e-07	0.000201764	5.81927
Ulk1	-0.98225	6.44088	-6.42303	8.81149e-07	0.000201764	5.81373
Sdr9c7	-0.941812	6.20194	-6.41015	9.10198e-07	0.000204074	5.77815
Asrgl1	0.684106	3.99499	6.38359	9.73255e-07	0.000213759	5.71476
Lamb3	1.76198	2.06657	6.3515	1.05539e-06	0.000227162	5.64487
Dusp22	0.612254	3.21859	6.31089	1.16952e-06	0.000246791	5.54422
Mcm8	1.04108	0.867867	6.2972	1.21074e-06	0.000250576	5.48841
Dhcr7	-1.41935	5.50265	-6.28368	1.25292e-06	0.000254414	5.46808
Zfp128	0.68707	0.719875	6.25693	1.34083e-06	0.000267222	5.38523
Tmem237	1.32116	1.1682	6.2372	1.40965e-06	0.000273027	5.35782
Tmem120a	0.796635	5.02087	6.22866	1.44054e-06	0.000273027	5.33352
Paqr7	1.5993	5.67093	6.22715	1.44606e-06	0.000273027	5.33648
Hsd17b7	-1.1442	5.12753	-6.20158	1.54312e-06	0.000283852	5.25809
Thnsl1	0.751036	1.8738	6.19827	1.55615e-06	0.000283852	5.27367
Tpst1	-0.746721	4.36175	-6.1475	1.77072e-06	0.000317608	5.12679
Creld2	-1.29738	4.38301	-6.12608	1.87006e-06	0.000325632	5.07077
Slc19a2	-0.807019	6.2315	-6.11587	1.91937e-06	0.000325632	5.06067
Plin4	2.9722	2.71772	6.11534	1.92195e-06	0.000325632	5.07101
Zfp992	1.32619	2.51237	6.11239	1.93649e-06	0.000325632	5.06409
Erg28	-0.762208	5.46692	-6.08553	2.07384e-06	0.000343364	4.97771
Wdr73	0.712356	3.71638	6.02764	2.40454e-06	0.000392085	4.84019
Mms22l	1.29358	1.04968	6.00466	2.55018e-06	0.000409628	4.79523
Cep83os	0.942656	1.72513	5.99717	2.59957e-06	0.00041142	4.78281
Rasgrp2	1.00512	3.62717	5.98547	2.67867e-06	0.000417796	4.73485
Tln2	0.754936	2.92878	5.96794	2.80173e-06	0.000426249	4.70886
Riok2	0.433901	4.28822	5.9665	2.81209e-06	0.000426249	4.6805
Ppp2r1b	0.663957	4.26947	5.93147	3.07654e-06	0.000459857	4.59587
Trem2	1.44257	2.50797	5.92292	3.14476e-06	0.000463616	4.60715
Ppm1h	1.23112	1.28204	5.91379	3.21942e-06	0.0004664	4.5829
Anxa2	2.21437	3.85127	5.91007	3.25032e-06	0.0004664	4.55756
Manf	-1.00778	5.78214	-5.89886	3.34532e-06	0.000470131	4.51833
Ahsg	-0.900905	12.7807	-5.89106	3.413e-06	0.000470131	4.46343
Fancg	0.863684	1.54712	5.88623	3.45569e-06	0.000470131	4.51535
Epb41l5	-0.692019	5.18054	-5.88233	3.4905e-06	0.000470131	4.46706
Hexb	1.0022	3.6147	5.88024	3.50931e-06	0.000470131	4.48377
Pde5a	1.64593	1.28275	5.87702	3.53844e-06	0.000470131	4.49008
Adam11	2.66606	5.32371	5.83064	3.98709e-06	0.000523282	4.36559
Rassf4	1.2556	3.04971	5.82427	4.05302e-06	0.000525525	4.35789
Cystm1	-1.27783	1.98189	-5.8047	4.26269e-06	0.000546132	4.31976
Gga2	0.621803	3.60806	5.7851	4.48366e-06	0.000567684	4.23909
Pex1	0.534065	4.77725	5.70118	5.56877e-06	0.000683401	4.01916
Uck1	0.866708	4.90542	5.69967	5.59055e-06	0.000683401	4.02118
Tbc1d4	0.74906	1.78093	5.69893	5.60121e-06	0.000683401	4.0606
0610040J01Rik	-0.416383	5.04854	-5.69502	5.65805e-06	0.000683401	3.99846
Ctps	1.3646	2.11638	5.68815	5.75951e-06	0.000683401	4.02782
Zfand4	-1.2423	4.09477	-5.68156	5.85855e-06	0.000683401	3.97311
Atg16l2	-0.965052	3.51509	-5.68089	5.86883e-06	0.000683401	3.96853
Scap	-0.82865	6.51171	-5.67827	5.90865e-06	0.000683401	3.97879
Cecr2	-0.82229	4.63381	-5.66875	6.05608e-06	0.000683401	3.93263
Hspa5	-0.875036	8.98719	-5.66793	6.06888e-06	0.000683401	3.9862
Hsd17b4	0.666748	8.30942	5.6662	6.09613e-06	0.000683401	3.98041
Fbf1	1.69187	3.39017	5.64022	6.52039e-06	0.000723427	3.88931
Tuba4a	-1.00945	6.48067	-5.63269	6.64886e-06	0.000730154	3.87482
Cc2d2a	1.12831	2.49683	5.60828	7.08308e-06	0.000769981	3.83453
Mid1ip1	-1.25815	4.67918	-5.58894	7.4473e-06	0.000801479	3.73281
Kctd18	0.505968	2.3208	5.56623	7.89942e-06	0.000841718	3.73122
Gpc1	1.83603	2.91675	5.5523	8.19033e-06	0.000863674	3.66771
Acox1	0.76246	10.4374	5.54876	8.26598e-06	0.000863674	3.68254
Mogs	-0.530768	5.19242	-5.52809	8.72175e-06	0.000902534	3.5787
1810008I18Rik	-1.33479	5.64119	-5.51359	9.05675e-06	0.000928274	3.55093
Acad9	0.463586	5.20708	5.49815	9.42776e-06	0.000953178	3.512
Slc22a5	1.01985	4.34494	5.49615	9.47686e-06	0.000953178	3.51069
Dck	0.903873	2.23154	5.47874	9.91581e-06	0.000979857	3.51285
Ttc8	0.512093	2.24502	5.47841	9.92421e-06	0.000979857	3.51701
Gm37691	1.2736	1.05953	5.46871	1.01778e-05	0.000995762	3.49891
Rbm43	0.700766	2.31019	5.46421	1.02978e-05	0.000998418	3.4764
Sec22c	0.816304	3.70527	5.44584	1.08022e-05	0.00103798	3.38464
Abcg1	1.28412	2.4049	5.43957	1.09798e-05	0.00104571	3.4172
Gda	1.03668	4.90043	5.43066	1.12377e-05	0.00106088	3.34475
4931406C07Rik	1.04689	7.33721	5.42468	1.1414e-05	0.00106815	3.37452
Rnase4	-1.43354	10.0552	-5.41103	1.18272e-05	0.00109728	3.35855
Entpd5	1.23213	7.56326	5.37788	1.28944e-05	0.00118606	3.26278
Arhgef10l	-1.05781	3.89096	-5.36003	1.35088e-05	0.00122708	3.16096
Cyp3a59	2.02157	4.85878	5.35835	1.35683e-05	0.00122708	3.18154
Src	1.10496	1.40137	5.35398	1.37237e-05	0.00123079	3.21858
Serpina1a	-0.864449	11.9739	-5.34309	1.41195e-05	0.00124519	3.17999
Crppa	0.708672	0.879814	5.34139	1.41819e-05	0.00124519	3.18871
Fmo5	0.937024	9.14664	5.33942	1.42551e-05	0.00124519	3.18345
Fitm2	0.823575	5.3377	5.3364	1.4368e-05	0.00124519	3.11294
Stk10	1.4831	1.79462	5.33388	1.44628e-05	0.00124519	3.16168
Arl4a	0.681786	4.22407	5.32169	1.49304e-05	0.00127525	3.066
F11	-1.01481	6.80453	-5.315	1.51933e-05	0.00128748	3.05955
Rab30	1.59453	2.89313	5.28471	1.64438e-05	0.00137968	3.02183
Enc1	1.46643	2.26883	5.28253	1.65378e-05	0.00137968	3.02022
Atg4a	0.523189	3.73687	5.2667	1.72362e-05	0.00142689	2.93984
Serpina1e	-3.72743	8.67571	-5.26196	1.74508e-05	0.00143363	2.99475
Mppe1	0.625626	3.13001	5.24349	1.83139e-05	0.00149129	2.91089
Gm14296	0.506152	4.57341	5.24108	1.84298e-05	0.00149129	2.86265
Scamp5	0.704744	4.35521	5.23641	1.86564e-05	0.0014931	2.85253
Marveld2	-0.761748	3.41202	-5.23491	1.87297e-05	0.0014931	2.87513
Sdc4	-0.672684	8.21115	-5.22728	1.91071e-05	0.00151199	2.88635
Tbc1d19	0.855966	0.946687	5.22398	1.92724e-05	0.00151394	2.90059
Ang	-1.68464	7.4092	-5.21857	1.95469e-05	0.00152437	2.84759
Klhl5	0.587068	4.73792	5.21303	1.98325e-05	0.00153146	2.78913
Lgals1	2.17375	2.80227	5.2113	1.99224e-05	0.00153146	2.80724
Slc48a1	0.611425	5.45489	5.20392	2.03105e-05	0.00155023	2.77173
Mfsd4b4	0.464782	2.38505	5.1976	2.06494e-05	0.00156499	2.8159
Fam83f	1.96841	2.00034	5.19447	2.0819e-05	0.00156681	2.81685
Rcl1	-0.561653	6.86718	-5.18912	2.11126e-05	0.0015758	2.76555
Lrrcc1	1.02674	1.31505	5.18698	2.12313e-05	0.0015758	2.80811
Rtn4ip1	0.617231	4.49927	5.18272	2.1469e-05	0.0015805	2.71322
9130023H24Rik	0.62685	1.89996	5.1806	2.15884e-05	0.0015805	2.78387
5031439G07Rik	0.630505	5.10698	5.17426	2.19497e-05	0.00159303	2.69643
Slc39a4	1.35419	4.87245	5.17242	2.20556e-05	0.00159303	2.70053
Sdc2	-0.55064	6.881	-5.16192	2.26704e-05	0.00162653	2.69838
Hsp90b1	-0.680201	9.38949	-5.15589	2.30312e-05	0.0016334	2.73102
Fuca2	0.748383	3.02389	5.15525	2.30697e-05	0.0016334	2.68932
Tmco6	-1.04959	1.71407	-5.14518	2.36861e-05	0.0016564	2.69654
Slc38a2	-1.02354	6.44729	-5.14259	2.3847e-05	0.0016564	2.6305
Gcat	-1.01867	5.47768	-5.14109	2.39408e-05	0.0016564	2.60996
3110082I17Rik	-1.78943	2.23075	-5.13998	2.40103e-05	0.0016564	2.6676
Map3k21	-0.608456	2.48499	-5.12451	2.50034e-05	0.00171393	2.62269
Acot4	1.87698	4.17364	5.10629	2.62256e-05	0.00178633	2.5461
Mpdu1	0.459415	5.61135	5.08804	2.75101e-05	0.00186203	2.48429
1600012H06Rik	0.368445	4.63402	5.08308	2.78696e-05	0.00187458	2.45756
Fras1	-1.12878	3.35177	-5.0806	2.80514e-05	0.00187509	2.51417
Slc25a40	0.558197	2.14455	5.07487	2.84759e-05	0.00189172	2.51616
C77080	-0.589062	6.1267	-5.06985	2.88529e-05	0.00190128	2.44833
Fkbp7	0.795318	1.1709	5.06826	2.89733e-05	0.00190128	2.511
Ocln	-0.906165	4.04604	-5.06373	2.93195e-05	0.00191234	2.42259
Colgalt1	0.547489	5.83719	5.0462	3.06986e-05	0.00198876	2.38108
Grb7	-0.7123	6.07617	-5.04231	3.10131e-05	0.00198876	2.37262
Qrsl1	0.519701	2.2228	5.04191	3.10455e-05	0.00198876	2.43114
Zswim4	-0.607571	2.57186	-5.03915	3.1271e-05	0.00199135	2.4151
Selenos	-0.454167	5.46756	-5.02413	3.25275e-05	0.00205866	2.30745
Irf6	-0.961735	5.0845	-5.02199	3.27105e-05	0.00205866	2.29527
Cd36	2.89244	4.63294	5.01229	3.35531e-05	0.00209933	2.31997
Gm15443	-0.629892	1.43363	-5.01009	3.37469e-05	0.00209933	2.3725
Rpn1	-0.623227	6.76373	-4.99994	3.4658e-05	0.00214361	2.28517
Lyplal1	0.664285	4.30652	4.99018	3.55563e-05	0.00218661	2.24246
Cbs	-0.849268	8.35607	-4.96558	3.79271e-05	0.00231916	2.24139
Fam102a	1.19439	4.37702	4.96193	3.82922e-05	0.00232825	2.16131
Slc10a1	-0.823756	9.10425	-4.95769	3.87208e-05	0.00232936	2.23243
Vwa8	0.723895	7.31943	4.95747	3.87433e-05	0.00232936	2.20612
Cyb561d1	0.393324	2.78325	4.94056	4.05006e-05	0.00241314	2.1509
Mettl15	0.857036	1.03371	4.93915	4.06513e-05	0.00241314	2.19886
Tspan33	-1.00209	3.27216	-4.93767	4.08094e-05	0.00241314	2.13882
Slc25a44	-0.673807	5.83183	-4.91746	4.30323e-05	0.00253068	2.05184
Csrnp1	-1.05385	2.94134	-4.90057	4.49832e-05	0.00263103	2.02085
Cyp4f14	-1.02844	7.65729	-4.89187	4.60219e-05	0.00267723	2.03021
Fam227a	0.999884	1.12576	4.87334	4.83172e-05	0.00276927	2.03784
Brca2	0.633764	2.85804	4.86967	4.87841e-05	0.00276927	1.97758
Pex3	0.47875	4.69545	4.86917	4.88486e-05	0.00276927	1.91618
Aida	0.536285	3.38654	4.86744	4.90705e-05	0.00276927	1.94516
Rhbg	1.18622	2.19819	4.86725	4.9096e-05	0.00276927	1.9773
Syvn1	-0.784827	5.78503	-4.86684	4.9148e-05	0.00276927	1.92047
Nfya	0.491444	3.18239	4.86228	4.97402e-05	0.00278804	1.94722
Cdk6	0.656785	4.63217	4.85844	5.02448e-05	0.00280173	1.8912
Hmgcs1	-1.40421	6.52955	-4.85014	5.13523e-05	0.00284669	1.9136
Abcd1	0.80559	4.35623	4.84844	5.1581e-05	0.00284669	1.86799
Plscr2	0.689652	4.36389	4.8465	5.18446e-05	0.00284669	1.86158
Miga2	0.838495	5.54337	4.82673	5.46074e-05	0.00298317	1.83293
5730409E04Rik	0.462764	2.0575	4.81457	5.63795e-05	0.00306443	1.8502
Mlst8	0.504873	3.14834	4.80956	5.71258e-05	0.00308938	1.80158
Trub2	0.554628	3.39743	4.80362	5.80254e-05	0.00311085	1.7855
Hspa14	0.359692	3.65711	4.80312	5.81008e-05	0.00311085	1.76468
Insig1	-1.75874	7.32223	-4.7874	6.05499e-05	0.00322593	1.76723
Wwtr1	0.839605	4.02234	4.78317	6.1227e-05	0.00324594	1.70767
Agtr1a	-0.451031	5.81905	-4.77246	6.29738e-05	0.00330695	1.67817
Slc17a2	-0.744753	7.38616	-4.77234	6.29924e-05	0.00330695	1.73298
Gcnt4	-1.04688	2.41771	-4.75707	6.55718e-05	0.00342492	1.71334
Nsun6	0.488087	1.72691	4.7553	6.58761e-05	0.00342492	1.73393
Ctso	0.442593	5.84559	4.75191	6.64666e-05	0.00343901	1.63186
Unc5b	1.35411	1.94869	4.74893	6.69882e-05	0.00344086	1.68865
Cyp2c68	-0.66888	6.88413	-4.74806	6.71419e-05	0.00344086	1.65675
Abhd3	0.522378	5.52352	4.73954	6.86615e-05	0.00350206	1.59672
Pi4k2a	-0.497091	5.54731	-4.73705	6.91111e-05	0.00350837	1.59248
Cnep1r1	0.320018	3.62634	4.73125	7.01731e-05	0.00354091	1.58607
Lpin1	-1.36733	6.25364	-4.72996	7.04101e-05	0.00354091	1.58084
Gtf2b	-0.576708	3.90154	-4.72781	7.08096e-05	0.00354443	1.55269
Porcn	-0.987421	1.15946	-4.72326	7.16605e-05	0.00357042	1.66943
Srxn1	1.18506	5.03924	4.70422	7.53357e-05	0.00373624	1.51351
Lsr	-0.924633	6.69542	-4.70163	7.58513e-05	0.00374455	1.54115
Stap1	1.74176	2.03816	4.69461	7.72616e-05	0.00379676	1.57286
Entpd2	0.99827	1.42625	4.69191	7.78109e-05	0.00380637	1.56854
Fut8	0.872002	1.9631	4.6858	7.90697e-05	0.00385045	1.55747
Sel1l3	-0.960512	3.50678	-4.68363	7.95222e-05	0.00385503	1.44206
Inpp4a	-0.597234	4.34359	-4.68081	8.0115e-05	0.00386636	1.43115
Zfp746	0.382765	3.69137	4.67334	8.17019e-05	0.00391398	1.43275
Gtf2ird2	-0.613293	2.38928	-4.67236	8.19127e-05	0.00391398	1.50721
Haus8	1.50124	2.4665	4.66941	8.2549e-05	0.00391398	1.48536
Crem	-0.668664	3.71226	-4.66931	8.25716e-05	0.00391398	1.41682
C8b	-2.05554	7.87883	-4.6677	8.29202e-05	0.00391398	1.46679
Fbxo34	-0.524066	3.92499	-4.65755	8.51605e-05	0.00399644	1.37951
Nagk	0.756213	3.52036	4.65644	8.54098e-05	0.00399644	1.40586
Pla2g15	0.771338	3.96364	4.64992	8.68855e-05	0.00404789	1.37128
Abcg5	1.02082	7.25387	4.64741	8.74585e-05	0.00405702	1.40186
Tmem218	-0.801859	1.33821	-4.64197	8.87188e-05	0.0040919	1.47622
Tlr1	1.11229	1.14791	4.64089	8.89709e-05	0.0040919	1.46481
F10	-0.611495	8.63487	-4.63178	9.11235e-05	0.00417307	1.40948
Dusp1	-1.66136	3.90112	-4.62624	9.24592e-05	0.0042163	1.29342
C330018D20Rik	0.487694	3.26045	4.61282	9.57773e-05	0.00433802	1.31254
Tmem86a	0.920926	3.02308	4.61219	9.59347e-05	0.00433802	1.31733
Sdf2l1	-1.35193	3.6969	-4.60895	9.67564e-05	0.00435687	1.25063
Pla1a	-0.607844	4.86367	-4.60615	9.747e-05	0.00437072	1.24472
Stx7	0.409528	3.73939	4.60403	9.80144e-05	0.00437689	1.25782
Rab12	0.41056	4.15754	4.59513	0.000100331	0.00446184	1.22864
Dock9	0.553591	4.02362	4.59088	0.000101456	0.00449328	1.22872
Chpt1	1.04883	7.07142	4.58296	0.000103589	0.00456895	1.26488
Atf4	-0.663703	6.10091	-4.58111	0.000104093	0.00457246	1.2091
Rbbp9	0.310212	4.02073	4.57367	0.000106146	0.00464367	1.16951
4632415L05Rik	0.462864	3.12745	4.56659	0.000108137	0.00471164	1.20838
Rhbdf1	0.779285	3.06702	4.55465	0.000111581	0.00482598	1.19227
Def8	0.438305	5.42368	4.55439	0.000111658	0.00482598	1.12761
Zfp747	-0.577136	1.62061	-4.55117	0.000112607	0.00484028	1.22633
Tnfaip3	1.31008	1.84702	4.55021	0.000112889	0.00484028	1.2273
Srpk2	0.426867	4.28141	4.54832	0.000113452	0.00484514	1.10913
Bbs5	0.515964	1.53699	4.54351	0.000114893	0.00487405	1.2165
Tnfsf10	0.893905	3.98214	4.54304	0.000115035	0.00487405	1.15154
Ophn1	1.02556	0.941537	4.53626	0.000117099	0.00494205	1.20935
Atp9a	0.669472	5.89896	4.529	0.000119353	0.00501749	1.07131
1700037H04Rik	0.852712	1.70317	4.52706	0.000119964	0.00502354	1.14183
Chek2	0.756547	1.11915	4.52411	0.000120895	0.0050274	1.16708
Capn1	0.43857	3.99423	4.52311	0.000121214	0.0050274	1.04172
Sowahc	0.677641	2.42716	4.52234	0.000121457	0.0050274	1.11854
Apoa1	-0.83922	12.6408	-4.51519	0.000123759	0.00509083	1.18424
Tcp11l2	-0.721465	4.45377	-4.51405	0.00012413	0.00509083	1.00736
9130409I23Rik	2.81678	4.2758	4.51319	0.000124409	0.00509083	1.10054
Mcm3	1.26012	2.08581	4.46324	0.000141833	0.0057676	0.984361
A930036K24Rik	-1.23106	2.54682	-4.46265	0.00014205	0.0057676	1.03096
Tgm1	-1.49477	3.15842	-4.4613	0.000142556	0.0057676	0.915068
Vgll4	-0.593053	3.87825	-4.45489	0.00014497	0.00584333	0.865642
Ogfrl1	-0.732327	3.63161	-4.44967	0.000146969	0.00590181	0.858222
Zranb3	0.615839	1.75343	4.43801	0.000151533	0.00606243	0.944335
Hadh	0.597507	7.91879	4.43451	0.000152931	0.00609573	0.910628
Galnt10	0.779072	2.75371	4.43114	0.000154289	0.00612713	0.883615
Igfbp2	-1.72331	7.44702	-4.42532	0.00015666	0.00619845	0.850389
Mlkl	1.01383	2.3738	4.42321	0.000157531	0.00621008	0.883613
Impdh2	-0.358098	5.05636	-4.41643	0.000160355	0.00629833	0.766817
Lyrm1	0.393962	2.17851	4.41276	0.000161905	0.00633607	0.87863
Rcan1	0.859946	3.71779	4.41082	0.000162732	0.00634538	0.765135
Epha7	0.912761	0.865151	4.40208	0.000166504	0.00645499	0.884462
Adra1a	0.83404	2.13147	4.40153	0.000166743	0.00645499	0.837473
Emp2	-0.662198	3.10095	-4.39762	0.000168458	0.00648531	0.771279
Pdia6	-0.59641	8.37416	-4.39701	0.000168731	0.00648531	0.813956
Rpa2	0.613716	2.44215	4.392	0.000170961	0.00654761	0.790628
Hyou1	-1.09869	6.77013	-4.38805	0.00017274	0.00659231	0.750639
AW554918	0.540945	1.43716	4.38498	0.000174134	0.00660294	0.827253
Cpeb1	1.08313	2.33195	4.38441	0.000174395	0.00660294	0.762748
Fbxo21	-0.722104	6.3946	-4.3827	0.000175176	0.00660294	0.703894
Cdpf1	-0.726492	1.50186	-4.38206	0.000175473	0.00660294	0.814885
Slc29a1	-0.674907	7.16793	-4.37645	0.000178068	0.0066738	0.726448
Nde1	0.326683	3.9209	4.37532	0.000178596	0.0066738	0.674153
Mad2l1	0.972534	1.93447	4.36766	0.000182217	0.00675292	0.764708
Apoc2	1.0237	7.94398	4.36758	0.000182256	0.00675292	0.75099
Gm43672	1.07441	1.45056	4.36687	0.000182596	0.00675292	0.777336
Plod1	0.405724	5.45232	4.35353	0.00018909	0.00694626	0.623109
Klf11	-0.647664	2.77779	-4.35348	0.000189115	0.00694626	0.657551
Vat1	0.613249	4.41522	4.34979	0.000190951	0.00698986	0.604092
E2f1	1.07572	1.47457	4.33873	0.000196561	0.00717083	0.682395
Ppip5k1	0.477296	2.51447	4.33632	0.000197807	0.00719189	0.661639
Tstd2	0.329703	4.17798	4.32449	0.000204029	0.00739312	0.543252
Myo1e	-0.625747	5.22678	-4.31866	0.000207168	0.00748167	0.517997
Upb1	-0.524247	8.25104	-4.30165	0.000216598	0.00779609	0.580544
Zfand2a	0.729912	3.28423	4.29843	0.000218431	0.00783586	0.510627
Smarca4	0.518662	5.32305	4.29478	0.000220527	0.00786582	0.477176
Paics	-0.614544	7.15441	-4.29256	0.00022181	0.00786582	0.5275
Abhd6	0.879892	4.51693	4.29193	0.000222176	0.00786582	0.462759
Mast3	-0.737278	4.76958	-4.29034	0.000223105	0.00786582	0.442312
Tmem106a	0.626086	3.34952	4.28969	0.00022348	0.00786582	0.489147
Lsm3	0.77404	2.12272	4.2894	0.000223652	0.00786582	0.552623
Apex1	-0.436714	4.26375	-4.28361	0.000227066	0.00795989	0.42774
Cryz	0.588453	6.44549	4.27915	0.00022973	0.00801229	0.46837
Rpl36a-ps2	-0.961686	3.36174	-4.27825	0.00023027	0.00801229	0.459556
Aspa	0.65931	3.37794	4.27738	0.000230795	0.00801229	0.467778
Rapgef4	-0.8061	6.70685	-4.26858	0.000236169	0.0081725	0.441423
Aldh3a2	1.77739	7.76814	4.26539	0.000238148	0.00821456	0.510415
Dglucy	0.850129	5.46806	4.26015	0.000241434	0.00826463	0.389782
Iqcc	0.434829	3.22026	4.25932	0.000241961	0.00826463	0.446989
Tspan3	0.604084	1.60851	4.25881	0.000242279	0.00826463	0.501933
Gyg	0.634918	2.56331	4.2582	0.000242671	0.00826463	0.459272
Cldn14	-0.990973	2.37852	-4.25314	0.000245898	0.00834813	0.462305
Crat	1.3214	4.9369	4.24991	0.000247982	0.00839239	0.368985
Ern1	-0.973776	6.03113	-4.24663	0.000250122	0.00843827	0.357056
Nln	0.500536	4.71854	4.24312	0.000252429	0.00848949	0.333989
Zmat1	0.677314	2.65679	4.23949	0.000254833	0.00854366	0.431739
Apobec3	0.864861	2.12811	4.23666	0.000256725	0.00858037	0.445109
Laptm4b	0.435656	4.18643	4.22983	0.000261348	0.00870783	0.307364
Pcsk6	0.660094	6.63312	4.22499	0.000264673	0.00876209	0.340575
H1f2	0.898926	4.32364	4.22453	0.000264992	0.00876209	0.294974
Tm2d3	-0.550004	3.87729	-4.22391	0.000265419	0.00876209	0.290783
Gm2814	-0.889975	1.69647	-4.22015	0.000268044	0.0087965	0.441448
Spata13	-0.774479	4.90994	-4.21892	0.000268901	0.0087965	0.261734
Olfml3	1.08984	1.75958	4.21891	0.000268914	0.0087965	0.374569
Cd274	1.06264	1.95135	4.21725	0.000270077	0.00880778	0.396145
Bloc1s6	0.294747	3.95724	4.2135	0.00027274	0.00881552	0.281956
Acly	-1.18369	7.39519	-4.21277	0.000273257	0.00881552	0.351624
Scamp1	-0.509979	5.70699	-4.21105	0.000274486	0.00881552	0.256799
Mrps27	-0.471133	4.23656	-4.21086	0.000274627	0.00881552	0.242858
Wnt5b	1.00615	1.93721	4.20923	0.000275798	0.00881552	0.361391
Col6a3	1.14357	2.83109	4.20897	0.000275985	0.00881552	0.282153
2010003K11Rik	1.71343	3.99259	4.20888	0.000276048	0.00881552	0.276471
Tusc3	0.650182	2.79374	4.20672	0.000277613	0.00883927	0.317117
Gjb1	-0.524716	8.71592	-4.20311	0.000280242	0.00889664	0.354581
Stx2	0.648617	3.76422	4.19963	0.0002828	0.00891072	0.250757
Ppp1r13b	-0.400987	3.75052	-4.1996	0.000282821	0.00891072	0.224828
Cep192	0.785006	1.87266	4.19913	0.000283169	0.00891072	0.349559
Rnf39	-0.580641	1.28176	-4.19739	0.000284458	0.00892517	0.364394
Rtkn	-0.537523	3.02551	-4.19368	0.000287226	0.00893753	0.240694
Susd4	-1.2649	5.00099	-4.19325	0.000287545	0.00893753	0.19733
Gucd1	-0.355957	7.10092	-4.19255	0.000288078	0.00893753	0.268915
Fez2	0.481939	4.56999	4.19242	0.000288174	0.00893753	0.206625
Zfp821	-0.423676	0.90814	-4.19118	0.000289103	0.00894059	0.373327
Tmem189	0.660397	3.56204	4.18929	0.000290537	0.0089592	0.204809
Abca8a	-1.08877	6.43596	-4.18769	0.00029175	0.00897089	0.213858
Fzd4	0.895647	5.27205	4.17934	0.000298177	0.00914241	0.189279
Camk1d	-1.08342	5.86529	-4.17577	0.000300974	0.00920195	0.174663
Dph7	0.396372	2.09323	4.17172	0.000304168	0.00927324	0.279699
Slc25a20	0.615264	6.3683	4.17045	0.000305183	0.00927791	0.198076
Mcm2	1.46787	1.26657	4.16254	0.000311542	0.00944455	0.259702
Etfrf1	0.387086	5.31847	4.16099	0.000312805	0.00945621	0.130832
Dact2	-0.716528	2.72977	-4.15317	0.000319248	0.00962394	0.174274
Slc38a3	-0.594408	10.7828	-4.14993	0.000321957	0.00963442	0.281489
Rcbtb2	0.481766	5.07585	4.14872	0.000322975	0.00963442	0.101741
Hmgb3	0.40153	3.6698	4.14844	0.000323216	0.00963442	0.113727
Anxa5	1.14028	5.72435	4.14654	0.000324816	0.00963442	0.14048
Snrpn	0.747974	3.52313	4.14569	0.000325539	0.00963442	0.135907
Nrn1	-0.608369	7.64761	-4.14535	0.00032583	0.00963442	0.167335
Ar	1.00741	3.22039	4.14369	0.000327247	0.00963442	0.137161
Suclg2	0.499755	7.77689	4.1433	0.000327576	0.00963442	0.194692
Wipf3	0.687543	3.49761	4.14321	0.000327653	0.00963442	0.106881
Ccdc77	0.609964	2.11981	4.14215	0.000328559	0.00963475	0.192353
Abr	0.94508	2.3351	4.1396	0.000330752	0.0096727	0.175861
Epm2a	0.696317	2.77028	4.13354	0.000336019	0.00980011	0.15658
Synpo	1.13727	1.65447	4.13132	0.000337969	0.00983033	0.150783
Vac14	0.469118	4.28662	4.12817	0.000340754	0.00988463	0.047444
2810021J22Rik	0.412237	1.48669	4.1269	0.000341884	0.00989073	0.198914
Lifr	-1.42175	7.93328	-4.11887	0.000349111	0.0100727	0.107909
Tmem186	0.310368	3.82392	4.1123	0.000355141	0.0101966	0.0234174
Rbbp4	-0.592327	6.77287	-4.11213	0.0003553	0.0101966	0.0516585
Lbr	-0.672031	2.72025	-4.10858	0.000358602	0.0102625	0.0747233
Slc6a12	-0.553418	6.04988	-4.1065	0.000360545	0.0102625	0.0119641
Armcx5	0.509414	1.28079	4.10594	0.00036107	0.0102625	0.154488
Foxa3	-0.829561	5.07952	-4.10558	0.000361409	0.0102625	-0.0212781
Stk11ip	0.413233	3.13047	4.10087	0.00036587	0.0103618	0.0330922
Acadm	0.531828	7.99981	4.09507	0.000371446	0.0104921	0.0777986
Them7	0.754259	4.40114	4.09238	0.000374054	0.0105381	-0.0336312
Ddo	0.506891	4.30705	4.09035	0.000376038	0.0105664	-0.0452669
BC029722	0.680591	3.49012	4.08762	0.000378719	0.010614	-0.0217321
Dram2	0.441541	5.611	4.08584	0.000380476	0.0106355	-0.0485466
Tor3a	0.915667	2.24655	4.08267	0.000383632	0.01067	0.0337555
Phldb1	1.05468	1.99127	4.08261	0.00038369	0.01067	0.0174189
Uaca	0.545091	3.09362	4.07952	0.000386788	0.0107254	-0.0182316
Nmnat3	0.61514	2.96653	4.07864	0.000387678	0.0107254	-3.10554e-05
Fam118a	0.642264	1.46543	4.0773	0.000389025	0.0107351	0.0896251
4930480G23Rik	0.883159	1.40328	4.07579	0.000390556	0.0107498	0.0490272
Atp13a1	-0.385743	5.21246	-4.07223	0.000394194	0.0108096	-0.0972431
Tedc2	-1.00203	5.06922	-4.0717	0.000394737	0.0108096	-0.0682873
Acad12	0.812338	3.63119	4.0698	0.000396698	0.0108357	-0.0619164
Vegfc	0.476613	1.4088	4.06415	0.000402573	0.0109683	0.0417235
Tcn2	0.505333	6.75804	4.05389	0.000413454	0.0112124	-0.0876417
Bhlhe40	-0.746846	6.88389	-4.05374	0.000413614	0.0112124	-0.0760359
Ceacam1	-0.481903	7.1386	-4.0523	0.000415175	0.0112264	-0.0693821
Fam219b	0.450687	3.3131	4.05117	0.000416396	0.0112312	-0.104533
Tmc6	0.705671	2.93064	4.04923	0.000418494	0.011253	-0.0914013
Mylk	0.390152	6.56764	4.04818	0.000419644	0.011253	-0.112467
Fndc4	-0.530294	4.9552	-4.04754	0.000420339	0.011253	-0.162857
Foxk2	-0.506039	3.99586	-4.04234	0.000426059	0.0113711	-0.167786
Mcm4	1.07598	1.83755	4.04161	0.000426866	0.0113711	-0.055754
Ppm1k	0.870184	6.07258	4.04058	0.000428011	0.0113735	-0.146172
Sptbn2	-0.428294	6.23424	-4.03665	0.000432413	0.0114621	-0.155048
Srf	-0.495028	2.81112	-4.03284	0.000436718	0.0115478	-0.13004
Tsku	2.08748	4.39147	4.03075	0.000439096	0.0115822	-0.159898
Amigo1	-0.765566	2.83252	-4.02581	0.000444771	0.0117032	-0.11047
Fam172a	0.434798	3.15007	4.02302	0.000448006	0.0117423	-0.156384
Mterf2	0.842574	1.59644	4.02265	0.000448436	0.0117423	-0.0787307
U2af1	-0.478998	4.95146	-4.02111	0.000450228	0.0117606	-0.228532
Cd84	0.89464	2.63411	4.01999	0.000451544	0.011765	-0.1125
Col1a2	1.74831	3.28571	4.0191	0.000452583	0.011765	-0.181877
Atp1b1	-0.533796	5.67902	-4.01644	0.000455726	0.0118181	-0.225142
Raf1	-0.347136	6.21509	-4.01086	0.000462379	0.0119433	-0.222317
Cdk5rap2	0.517897	2.57781	4.01053	0.000462771	0.0119433	-0.142233
Itga8	1.12331	2.14509	4.00724	0.000466749	0.0119923	-0.147607
Stmn1	1.00484	2.26301	4.00711	0.0004669	0.0119923	-0.164562
Zbtb12	-0.569392	1.48508	-4.00558	0.00046876	0.0120114	-0.103777
Dab2ip	0.60061	3.39893	4.00312	0.000471763	0.0120597	-0.238704
Plekhg3	-0.406229	4.85182	-4.00119	0.000474136	0.0120916	-0.279653
Rps6ka4	0.481033	2.80698	3.99951	0.000476204	0.0121156	-0.196742
Atg9a	-0.459404	5.66194	-3.99758	0.000478595	0.0121325	-0.26597
2510009E07Rik	0.798214	2.53658	3.99667	0.000479724	0.0121325	-0.192872
Serpina11	-0.81264	6.94873	-3.99625	0.000480249	0.0121325	-0.267139
Ganc	0.437759	4.79435	3.9885	0.000490008	0.012337	-0.302396
mt-Rnr2	-0.760468	8.95869	-3.98801	0.000490639	0.012337	-0.171265
Rpl3	-0.403957	7.99915	-3.98086	0.000499824	0.0125387	-0.220445
Hcls1	0.967696	2.42527	3.97889	0.000502387	0.0125737	-0.231699
Pde4b	-0.613007	3.7349	-3.97775	0.000503875	0.0125817	-0.320953
Elovl2	-0.848109	8.73905	-3.97463	0.000507968	0.0126545	-0.206206
Acss2	-1.32595	6.53238	-3.97153	0.000512058	0.012688	-0.272908
Mmab	-0.718561	4.13075	-3.97104	0.000512715	0.012688	-0.356217
Aldh1a1	1.00266	10.0967	3.97059	0.000513309	0.012688	-0.159596
Usp20	0.591826	2.75283	3.97005	0.000514028	0.012688	-0.27831
Det1	0.559925	2.37337	3.9603	0.000527195	0.0129572	-0.266691
Gpld1	-0.637854	7.90321	-3.95942	0.0005284	0.0129572	-0.284351
Kifap3	0.576856	1.85022	3.95813	0.000530165	0.0129572	-0.249104
Osgin2	0.839746	0.897069	3.9579	0.000530476	0.0129572	-0.206648
Id2	-0.866774	6.78532	-3.95756	0.000530955	0.0129572	-0.333575
Exoc4	0.734107	4.1658	3.95384	0.000536099	0.0130363	-0.373067
Pde9a	-0.762424	3.73937	-3.95346	0.000536619	0.0130363	-0.386624
Rhoq	0.631849	3.65899	3.95034	0.000540983	0.0131128	-0.354392
Tram1	-0.419079	7.00847	-3.94775	0.000544621	0.0131713	-0.352771
Atxn10	0.436837	5.57507	3.94264	0.00055188	0.0132965	-0.392038
Ces1c	-0.596227	11.3266	-3.94237	0.000552271	0.0132965	-0.214226
Sertad2	-0.36867	3.99189	-3.94033	0.000555194	0.013337	-0.421019
Kdm4b	-0.418717	3.45347	-3.93443	0.000563744	0.0135123	-0.407282
Elmod3	0.425927	3.78081	3.93033	0.000569764	0.0136262	-0.438421
Kyat1	-0.929004	6.90515	-3.92828	0.000572795	0.0136683	-0.410507
4933402C05Rik	-0.595486	3.7715	-3.92719	0.000574412	0.0136748	-0.435461
Pglyrp2	-0.710395	6.34077	-3.92622	0.000575854	0.0136748	-0.421828
Nipa1	0.934225	1.3592	3.92476	0.00057803	0.0136748	-0.275331
Ppp1r3c	-1.05848	5.4322	-3.92468	0.000578147	0.0136748	-0.463959
Tstd1	-0.719383	3.8574	-3.92383	0.000579426	0.013675	-0.45564
Rmdn3	0.570376	5.56237	3.92184	0.000582416	0.0137154	-0.442166
Hnmt	0.767898	4.65993	3.91996	0.000585263	0.0137524	-0.466637
Prkdc	0.508822	3.37955	3.91549	0.000592072	0.0138821	-0.426003
Fgfr4	-0.584363	5.34454	-3.90475	0.000608753	0.0142295	-0.518341
Msrb2	0.416451	3.51455	3.90292	0.000611636	0.0142295	-0.480724
Iqce	0.384199	2.96721	3.90258	0.000612178	0.0142295	-0.450882
S1pr2	0.804966	2.58048	3.90069	0.000615185	0.0142295	-0.424723
S100a11	1.43577	2.60472	3.90043	0.000615595	0.0142295	-0.458306
Dennd2d	0.655818	3.44956	3.89943	0.000617193	0.0142295	-0.480497
D130017N08Rik	0.619387	0.850312	3.89872	0.000618328	0.0142295	-0.340853
Rad1	0.471518	1.80712	3.89842	0.000618799	0.0142295	-0.410435
Serpinc1	-0.425493	10.8566	-3.89808	0.000619346	0.0142295	-0.324449
Dlgap1	-0.733062	1.53634	-3.8976	0.000620109	0.0142295	-0.351645
BC024978	-0.484277	3.57904	-3.89414	0.000625692	0.0142912	-0.514974
Cotl1	0.663888	3.34152	3.89354	0.00062666	0.0142912	-0.492256
Dnajc9	0.616865	2.3086	3.89297	0.000627589	0.0142912	-0.428487
Tgfbi	0.659673	5.34365	3.89265	0.00062811	0.0142912	-0.52311
Tat	-1.15535	9.13178	-3.88327	0.000643513	0.0146107	-0.409755
Rxrg	0.785448	2.08447	3.87959	0.000649673	0.0147125	-0.447652
Rrm1	0.719582	3.22618	3.87896	0.000650729	0.0147125	-0.517752
Gm4673	-0.866856	3.55275	-3.87602	0.00065568	0.0147934	-0.566894
Ebp	-0.666061	7.18345	-3.87462	0.000658068	0.0148162	-0.50122
Mcph1	0.543382	2.17312	3.86665	0.000671757	0.0150928	-0.4626
Arhgap19	0.90895	1.69569	3.86071	0.000682127	0.0152938	-0.48776
Desi1	-0.432012	5.00122	-3.85797	0.00068698	0.0153707	-0.628816
Arfgap2	-0.437857	6.73631	-3.85475	0.000692716	0.0154668	-0.580436
Rcan2	0.955924	2.57177	3.85382	0.000694381	0.0154719	-0.522045
Serpinf2	-0.764752	9.70679	-3.85248	0.000696781	0.0154737	-0.476751
Cyp4f13	-0.569953	5.85061	-3.85217	0.000697338	0.0154737	-0.631122
Nfyb	-0.384839	4.44362	-3.85057	0.000700225	0.0155058	-0.65311
Zfp931	0.454158	1.99675	3.84867	0.000703668	0.0155501	-0.510456
Trim37	0.525811	3.43326	3.84483	0.000710664	0.0156281	-0.603337
C8a	-0.863503	9.76698	-3.84418	0.000711873	0.0156281	-0.499688
Accs	0.672271	2.23473	3.84404	0.000712131	0.0156281	-0.536927
Prune1	0.74091	3.79954	3.84356	0.000713008	0.0156281	-0.646682
Socs2	-1.59998	3.58641	-3.84187	0.000716127	0.0156645	-0.650724
Prim2	0.474008	1.48699	3.84042	0.000718808	0.0156913	-0.492059
Sec61a1	-0.54688	7.17127	-3.83884	0.000721745	0.0157043	-0.602653
Egln1	0.366645	4.61402	3.83853	0.000722321	0.0157043	-0.674311
Agfg2	-0.58683	4.5321	-3.82988	0.000738613	0.0160261	-0.705416
Smad1	-0.307092	3.53726	-3.82858	0.000741099	0.0160477	-0.676261
Pkdcc	-0.607505	3.7717	-3.82682	0.000744465	0.0160882	-0.691855
Acot9	0.93568	1.63584	3.82371	0.000750448	0.016185	-0.578366
Plxna1	0.481998	3.33549	3.82056	0.000756573	0.0162845	-0.670237
Srrm4	-1.26817	2.13463	-3.81627	0.000764976	0.0164325	-0.585659
Ntpcr	0.608859	2.48424	3.81327	0.000770925	0.0165273	-0.627031
Col3a1	1.68547	4.62453	3.81201	0.00077343	0.016535	-0.709183
Mme	1.2137	4.98065	3.81154	0.000774358	0.016535	-0.723802
Tlr3	0.450084	2.78356	3.81029	0.00077686	0.0165556	-0.660994
Slc25a4	0.713542	2.08724	3.80736	0.000782743	0.0166453	-0.629938
Kif3a	0.541347	1.40869	3.80666	0.000784162	0.0166453	-0.577976
Tgfbr2	0.762532	4.32865	3.80438	0.000788771	0.0166883	-0.750726
Nt5dc1	0.399972	3.88384	3.80413	0.000789288	0.0166883	-0.738289
Dtnb	-0.296026	4.4411	-3.80272	0.000792146	0.0167008	-0.768334
Odr4	0.279159	4.98605	3.80231	0.000792985	0.0167008	-0.761973
Abcb10	-0.603704	4.83351	-3.80123	0.000795201	0.0167147	-0.774746
Pepd	0.520274	5.27237	3.79993	0.000797869	0.0167222	-0.76122
Acss3	0.887985	3.50722	3.79905	0.000799671	0.0167222	-0.73822
Abhd4	0.481827	5.32005	3.79879	0.000800218	0.0167222	-0.760687
Tmem98	0.836522	3.06354	3.79771	0.000802446	0.0167363	-0.694725
Rbm19	0.384475	3.12173	3.79646	0.000805019	0.0167575	-0.722269
Afm	-0.50581	7.95891	-3.79453	0.000809025	0.0167875	-0.682642
Fam53b	0.624033	2.92796	3.79427	0.000809582	0.0167875	-0.718103
Plscr4	0.91692	1.44805	3.79085	0.000816735	0.0169033	-0.633079
Ccng1	0.582824	5.07444	3.78687	0.000825152	0.0170447	-0.796922
Thumpd3	0.326921	3.98918	3.78609	0.000826806	0.0170461	-0.791899
Epb41l4b	-0.488899	6.48593	-3.78089	0.000837939	0.0172426	-0.779475
Rpsa	-0.489269	8.06629	-3.77789	0.000844426	0.017343	-0.695278
Mfge8	0.732294	3.01423	3.76554	0.000871666	0.0177796	-0.817939
Zfp623	-0.392334	3.63974	-3.76543	0.000871918	0.0177796	-0.833081
Zfpm1	-0.929274	3.98004	-3.765	0.000872873	0.0177796	-0.857321
Ppt1	0.502472	5.1385	3.76469	0.000873578	0.0177796	-0.85339
Ftsj1	-0.359808	3.75962	-3.76453	0.000873944	0.0177796	-0.849384
Acat2	-0.686688	5.58041	-3.75902	0.000886394	0.0179988	-0.845297
AU041133	0.462571	1.65588	3.75761	0.000889628	0.0180305	-0.693938
Pak4	-0.486288	2.80523	-3.7557	0.000894	0.018085	-0.803779
S100a10	1.16277	5.72463	3.75316	0.000899858	0.0181354	-0.827181
Pacs2	0.326059	4.11896	3.75315	0.000899862	0.0181354	-0.879043
Calr	-0.579342	9.24295	-3.75209	0.000902325	0.0181511	-0.717807
Fam98b	0.33576	3.44392	3.75032	0.000906438	0.0181998	-0.845228
Neurl3	0.596082	2.63365	3.74712	0.000913927	0.0183003	-0.813978
Nek2	1.1363	1.63812	3.74672	0.000914847	0.0183003	-0.733707
Uap1l1	1.30478	1.61276	3.74102	0.00092834	0.0185358	-0.79587
Ehd4	0.908695	2.04243	3.73307	0.000947481	0.0188829	-0.824709
Dcps	-0.419866	4.01632	-3.72904	0.00095733	0.0190132	-0.938933
Rexo5	0.612	1.60548	3.72895	0.00095755	0.0190132	-0.785576
Ip6k1	-0.283136	5.88373	-3.72706	0.000962214	0.0190706	-0.931024
Slc25a36	0.768399	1.97946	3.72422	0.000969253	0.0191589	-0.804696
Ccdc90b	0.450551	2.8004	3.72325	0.000971669	0.0191589	-0.866283
Pex19	0.412247	6.59884	3.72311	0.000972011	0.0191589	-0.889834
Kyat3	-0.562631	6.80538	-3.71989	0.000980056	0.0192822	-0.899453
Gne	-0.635905	6.8335	-3.7191	0.00098206	0.0192864	-0.910472
Hpse	0.843854	2.0299	3.71816	0.000984416	0.0192974	-0.828894
Nr1d1	-0.617674	6.66729	-3.71549	0.000991187	0.0193517	-0.929795
Cnp	-0.594777	4.11052	-3.71444	0.000993866	0.0193517	-0.96192
Sirpa	1.01344	4.48838	3.71423	0.000994387	0.0193517	-0.963114
Itpripl2	0.950977	2.28431	3.71395	0.000995115	0.0193517	-0.866187
Ap5s1	-0.477442	3.78561	-3.71353	0.000996175	0.0193517	-0.977689
Itpr2	-0.627166	5.07827	-3.7119	0.00100036	0.019398	-0.994032
Cela1	-1.33096	4.93053	-3.71097	0.00100273	0.019409	-0.995167
Axl	0.99059	4.16929	3.70757	0.00101152	0.0195232	-0.978401
Gpr146	-0.64651	6.5573	-3.70728	0.00101226	0.0195232	-0.934674
Aars	-0.416444	7.36058	-3.70486	0.00101856	0.0195311	-0.907418
Agk	0.395917	2.51155	3.70478	0.00101876	0.0195311	-0.901997
Spcs2	-0.420341	5.86675	-3.70452	0.00101946	0.0195311	-0.984805
Hmgcl	0.515804	7.54884	3.70434	0.00101993	0.0195311	-0.898563
Plin2	1.03533	8.36097	3.70278	0.001024	0.0195743	-0.846629
Trdmt1	0.823817	1.81509	3.70101	0.00102866	0.0196284	-0.839352
Slc8b1	-0.552034	5.82539	-3.69099	0.0010554	0.0200758	-1.02005
A630031M04Rik	1.3628	2.03893	3.69083	0.00105584	0.0200758	-0.895982
Hs3st3b1	-0.603062	6.02485	-3.69012	0.00105777	0.0200771	-1.02004
Depdc7	-0.446556	4.8742	-3.68735	0.00106528	0.020184	-1.05233
Pdia5	-0.898998	5.59727	-3.6838	0.001075	0.0202595	-1.05127
Pcgf6	-0.454977	3.22056	-3.68328	0.00107644	0.0202595	-0.978795
Capns1	0.481161	6.37339	3.68315	0.00107681	0.0202595	-0.995712
Zfhx2	-0.958781	3.07813	-3.68289	0.00107751	0.0202595	-1.01054
Pdzrn3	1.12764	2.33115	3.68247	0.00107867	0.0202595	-0.922768
Ube2e2	0.556905	3.54653	3.68174	0.00108069	0.020262	-1.01075
Col6a2	1.03449	2.18431	3.67875	0.00108899	0.020382	-0.973312
Slc66a2	-0.597806	6.25186	-3.67757	0.00109228	0.020382	-1.04743
Sfxn5	0.436084	4.81751	3.67686	0.00109427	0.020382	-1.06677
Dazap1	-0.425589	4.30813	-3.67672	0.00109467	0.020382	-1.07765
Habp2	-0.415716	7.22684	-3.67199	0.00110799	0.0205711	-1.00748
Gpr39	0.789324	2.48538	3.67162	0.00110904	0.0205711	-0.962603
Naaa	0.555148	1.91285	3.67109	0.00111055	0.0205711	-0.938626
Ino80c	0.317704	3.32577	3.66882	0.00111702	0.0206552	-1.05288
Cd68	0.980561	3.01913	3.66465	0.00112897	0.0208405	-1.02787
Sort1	-0.928204	4.53472	-3.66295	0.00113391	0.0208957	-1.10195
Gm31522	1.542	2.11617	3.66057	0.00114081	0.020987	-0.963267
Ncf2	0.855998	2.06168	3.65944	0.00114412	0.021012	-0.977312
Castor2	0.615184	1.72262	3.65791	0.00114862	0.0210586	-0.984492
Pdk4	1.42924	1.30295	3.65711	0.00115095	0.0210655	-0.967757
Sms	0.539792	2.31384	3.65227	0.0011653	0.0212919	-0.984612
Peg13	0.538534	2.40776	3.65152	0.00116753	0.0212965	-1.02824
Cyp3a11	1.37255	10.3359	3.64873	0.00117586	0.0214122	-0.932769
Angptl8	-1.46409	5.04278	-3.64715	0.00118063	0.0214142	-1.14153
Mfsd9	0.811083	1.30474	3.64662	0.00118222	0.0214142	-0.963604
Dgka	0.465664	2.49087	3.64627	0.0011833	0.0214142	-1.05988
Rin2	0.38482	3.65875	3.64581	0.00118469	0.0214142	-1.1174
Scoc	0.374773	3.02349	3.6454	0.00118592	0.0214142	-1.07778
Fam57a	0.465872	1.10234	3.64154	0.00119766	0.02159	-0.966775
Fasn	-1.40537	8.16266	-3.6405	0.00120083	0.0215936	-1.00181
Extl1	0.688535	4.13192	3.63979	0.00120304	0.0215936	-1.11906
Camk2d	0.546723	2.32576	3.63889	0.00120581	0.0215936	-1.07209
Fam124a	0.67793	3.01324	3.63886	0.00120589	0.0215936	-1.11674
Hmox2	-0.359478	5.30066	-3.63484	0.00121832	0.0217308	-1.16953
Apoa4	1.98645	8.36346	3.63443	0.0012196	0.0217308	-1.0018
Taf5	-0.430302	1.6079	-3.63407	0.00122071	0.0217308	-1.00269
Plekha5	-0.277614	4.73211	-3.63378	0.00122162	0.0217308	-1.18192
Odf2l	0.422636	3.21009	3.63246	0.00122573	0.0217389	-1.11522
Hprt	0.51842	5.40841	3.6316	0.00122844	0.0217389	-1.16191
Zfp788	0.491063	1.82187	3.63134	0.00122927	0.0217389	-1.0162
Spata2l	-0.682704	4.53408	-3.63105	0.00123016	0.0217389	-1.19137
Khsrp	-0.298265	4.70006	-3.62818	0.00123922	0.0218631	-1.19564
Fabp5	-2.59509	4.78236	-3.62732	0.00124193	0.021875	-1.1859
Dock10	1.00952	2.42152	3.62611	0.00124576	0.0218799	-1.07375
Ccnf	-0.52866	2.48064	-3.62595	0.00124627	0.0218799	-1.18454
Invs	0.398378	3.40828	3.62232	0.00125789	0.0220396	-1.1655
Piezo1	0.78896	2.24788	3.62183	0.00125946	0.0220396	-1.0856
Nab2	-0.677442	3.61022	-3.61934	0.00126745	0.0221207	-1.20905
Gstm7	-0.574726	5.69792	-3.61911	0.00126821	0.0221207	-1.19958
Stx1b	0.650689	2.99893	3.61799	0.00127183	0.022148	-1.11478
Dkk3	0.752854	0.846104	3.61669	0.00127605	0.02217	-1.02084
Prex2	1.11617	2.68198	3.61634	0.00127722	0.02217	-1.09751
Rab11fip2	0.56607	2.47795	3.61443	0.00128344	0.0222036	-1.13864
2810414N06Rik	0.608849	1.73272	3.61418	0.00128425	0.0222036	-1.04947
Il10ra	0.850634	2.12084	3.61305	0.00128795	0.0222036	-1.10021
Arhgef9	1.20177	2.07621	3.61284	0.00128864	0.0222036	-1.09099
Nudcd2	0.398515	4.23881	3.61259	0.00128947	0.0222036	-1.21628
Cyp3a25	0.812472	9.48348	3.61	0.001298	0.0223149	-1.06833
Spcs3	-0.37555	6.03091	-3.60778	0.00130539	0.0224061	-1.22183
Zfhx3	-0.429543	2.74127	-3.60713	0.00130755	0.0224073	-1.14312
Armc8	0.412473	4.01013	3.60296	0.0013215	0.0226105	-1.22856
Cdh1	-1.2497	4.61256	-3.5974	0.00134034	0.0228965	-1.27353
Mtbp	0.647582	0.958934	3.5962	0.00134445	0.0229302	-1.06933
Maml1	-0.39828	3.6711	-3.5951	0.00134822	0.0229333	-1.25346
Tpmt	0.407561	6.26249	3.59491	0.00134889	0.0229333	-1.2592
Bcap29	0.38665	2.95917	3.59218	0.00135829	0.0230343	-1.19481
Dclre1a	0.548925	3.73482	3.59194	0.00135912	0.0230343	-1.2565
Ptrh2	0.413482	3.86746	3.58881	0.00137	0.0231824	-1.2695
Il1rap	-0.474205	7.29525	-3.58794	0.00137303	0.0231971	-1.20898
Dpy19l3	-0.864569	3.47863	-3.58665	0.00137754	0.0232368	-1.26451
AI182371	-0.564071	7.97024	-3.58445	0.00138529	0.0233309	-1.18942
Chmp7	-0.354631	4.96025	-3.58167	0.00139511	0.0233343	-1.30571
Khnyn	-0.401549	4.85242	-3.5815	0.00139573	0.0233343	-1.30926
Mtfp1	-0.558919	3.9489	-3.58128	0.0013965	0.0233343	-1.29823
Nsmf	-0.469703	6.38468	-3.58111	0.00139712	0.0233343	-1.25871
Ncapd2	0.794508	1.82275	3.5808	0.00139819	0.0233343	-1.16913
L3mbtl3	0.634352	2.31546	3.58072	0.0013985	0.0233343	-1.17973
Chd1l	0.428264	3.36606	3.57936	0.00140335	0.0233791	-1.26163
Tsc22d2	-0.595049	4.05976	-3.57862	0.00140599	0.0233868	-1.30629
Glb1l	0.449726	1.85841	3.57754	0.00140983	0.0234145	-1.16824
Slc18a1	0.56338	1.64438	3.57622	0.00141457	0.0234571	-1.16627
Themis2	0.972543	2.07717	3.57559	0.00141687	0.023459	-1.17676
Spsb3	-0.392088	3.05176	-3.5748	0.00141971	0.0234699	-1.26619
Xrcc4	0.385591	2.6436	3.57242	0.00142833	0.0235763	-1.21812
Rnf103	-0.388471	6.19629	-3.57055	0.00143515	0.0236526	-1.29672
Maged2	0.861629	2.61593	3.56874	0.00144174	0.0237248	-1.21649
Mospd1	0.376109	3.2536	3.5672	0.00144739	0.0237814	-1.26533
Grem2	-1.17219	4.02945	-3.56547	0.00145379	0.0238501	-1.31563
Hps3	0.375338	3.07201	3.55929	0.00147682	0.024191	-1.27675
Guf1	0.274236	3.87751	3.55868	0.00147907	0.0241912	-1.33895
Slc22a30	-0.62495	7.68328	-3.55728	0.00148437	0.0242409	-1.27023
Kdelr2	-0.35676	6.0262	-3.5533	0.00149943	0.0244463	-1.34678
Nckipsd	0.509266	2.1052	3.55233	0.00150313	0.0244463	-1.24528
Plekha2	0.659367	1.99714	3.55217	0.00150376	0.0244463	-1.23161
Dipk2a	0.616136	5.11601	3.55065	0.00150955	0.0245034	-1.36659
L3hypdh	0.518339	3.93009	3.54948	0.00151405	0.0245395	-1.36014
Ass1	-0.978376	10.8266	-3.54801	0.00151973	0.0245945	-1.14147
Acot1	1.71717	2.64135	3.54631	0.00152629	0.0246636	-1.29617
Dnajc28	0.44845	3.52433	3.5443	0.00153408	0.0246807	-1.35305
N6amt1	0.314154	2.87334	3.54407	0.00153499	0.0246807	-1.31537
Slc3a1	-1.69895	5.88289	-3.54345	0.00153741	0.0246807	-1.385
Efna1	-0.914253	5.24782	-3.54342	0.00153753	0.0246807	-1.39622
Emc1	0.35504	4.89444	3.54309	0.00153882	0.0246807	-1.39276
Pitpnm1	0.481625	2.73378	3.54196	0.00154324	0.0247148	-1.3139
Samd9l	0.736994	3.69969	3.53894	0.00155512	0.0248681	-1.39365
Gbp9	0.886098	2.93251	3.53665	0.00156418	0.0249758	-1.30044
Rdh16f2	-1.40542	5.50905	-3.53454	0.00157256	0.0250724	-1.38878
Rasa4	0.769579	1.49359	3.5329	0.0015791	0.0251323	-1.23815
Apaf1	0.87266	1.65808	3.53229	0.00158155	0.0251323	-1.23948
AI987944	-0.341697	3.60266	-3.53185	0.00158332	0.0251323	-1.39939
Gpr155	0.508529	4.96787	3.53101	0.0015867	0.0251489	-1.41992
Stx3	0.449404	2.94963	3.52793	0.00159916	0.0253091	-1.34846
Riox2	0.319385	3.67273	3.52648	0.00160504	0.0253648	-1.40916
Cpt1a	0.592105	8.60845	3.52426	0.00161411	0.02546	-1.28164
Optn	0.413408	6.36939	3.52385	0.0016158	0.02546	-1.39032
Cd63	1.32786	2.06354	3.52228	0.00162223	0.0255069	-1.33352
Ehhadh	1.00774	7.62445	3.52173	0.00162447	0.0255069	-1.32551
Puf60	-0.338941	5.44504	-3.52071	0.00162871	0.0255069	-1.44127
Trabd	-0.494483	5.7692	-3.52046	0.00162973	0.0255069	-1.431
Inhbe	0.996804	5.90052	3.52007	0.00163133	0.0255069	-1.39651
Abhd17b	-0.640455	3.92561	-3.51931	0.00163446	0.0255069	-1.43993
Xndc1	0.471865	2.5728	3.51891	0.00163614	0.0255069	-1.34457
Anapc10	0.42694	1.58311	3.51791	0.00164031	0.0255069	-1.27177
Nt5c2	0.476425	3.82586	3.51753	0.00164188	0.0255069	-1.41899
Slc5a6	0.908583	4.06492	3.51738	0.00164247	0.0255069	-1.43561
Zfp354b	0.472131	1.13479	3.51631	0.00164694	0.0255394	-1.26974
Zfp770	0.555201	2.53822	3.515	0.00165241	0.0255874	-1.33724
Ifi207	0.945149	2.24233	3.51386	0.00165719	0.0256246	-1.34487
Myo9a	0.887424	2.58656	3.51125	0.00166821	0.025758	-1.34909
Cep19	0.353068	1.8156	3.51031	0.00167217	0.0257722	-1.31895
Clec1b	0.777687	2.7857	3.5099	0.00167392	0.0257722	-1.38503
Suv39h1	0.39374	2.86887	3.50393	0.0016994	0.0260973	-1.40165
Anapc4	0.388728	4.05487	3.50382	0.00169989	0.0260973	-1.47433
Nr2c1	-0.34387	3.46905	-3.50076	0.00171309	0.0262069	-1.47844
Zfp763	0.435913	1.2328	3.50046	0.00171438	0.0262069	-1.30982
Stip1	-0.374322	5.50555	-3.50008	0.00171605	0.0262069	-1.48264
Senp8	0.510107	1.23016	3.4996	0.00171812	0.0262069	-1.29409
Gm45753	-0.538386	7.2516	-3.49935	0.0017192	0.0262069	-1.4211
Ddx59	0.35544	2.02687	3.49613	0.0017333	0.026348	-1.35596
Bmp7	0.72686	1.88724	3.49611	0.00173336	0.026348	-1.34462
Egfr	-1.74571	8.60683	-3.49521	0.0017373	0.0263707	-1.3852
Sorbs3	-0.64904	4.77754	-3.49377	0.00174367	0.0264301	-1.52183
C1ra	-0.434733	8.5916	-3.49219	0.00175063	0.0264983	-1.38227
Setd1b	-0.638297	4.27078	-3.48974	0.00176151	0.0266255	-1.52669
Tmem41b	-0.361832	4.25875	-3.48863	0.00176647	0.0266631	-1.52821
Lysmd1	-0.306448	3.27088	-3.48731	0.0017724	0.0267151	-1.49993
Pip4k2a	0.793915	2.18774	3.48565	0.00177982	0.0267357	-1.38536
Pygo2	-0.340725	3.70786	-3.48557	0.00178021	0.0267357	-1.51574
Gm16157	0.643359	2.64376	3.48534	0.00178122	0.0267357	-1.45602
Ifrd1	-0.524578	3.40369	-3.48429	0.00178598	0.0267472	-1.50266
Engase	0.477904	2.19107	3.48407	0.00178696	0.0267472	-1.4077
Gm37437	-0.916092	1.39409	-3.48133	0.00179939	0.0268958	-1.32068
Sc5d	-0.870417	7.74149	-3.47907	0.00180969	0.0269829	-1.41023
Hopx	-0.808037	3.88332	-3.47895	0.00181023	0.0269829	-1.55655
Tspyl2	-0.648416	2.69197	-3.47803	0.00181444	0.0270083	-1.43979
Mgll	0.656969	7.41681	3.47687	0.00181977	0.0270503	-1.45028
Ube2j2	-0.321752	4.17226	-3.47607	0.00182348	0.0270648	-1.55769
S100pbp	-0.357736	4.00306	-3.47557	0.00182578	0.0270648	-1.55218
Gtf2h5	0.522944	4.6588	3.47184	0.00184304	0.027283	-1.56157
Trim8	-0.427074	3.899	-3.46949	0.00185401	0.0273757	-1.56828
Tbc1d31	0.855598	2.7973	3.46878	0.00185733	0.0273757	-1.51741
Plekha1	0.790159	3.41913	3.46823	0.00185993	0.0273757	-1.53003
Gltp	0.717806	1.80275	3.46803	0.00186089	0.0273757	-1.41986
F7	-0.63943	6.49233	-3.46779	0.00186202	0.0273757	-1.54214
Hat1	0.377375	3.09792	3.46652	0.00186797	0.0274097	-1.51132
Adss	0.30129	4.92493	3.46621	0.00186942	0.0274097	-1.57221
Zfp30	-0.61095	1.85838	-3.46458	0.00187716	0.0274634	-1.36612
Clcc1	-0.257078	5.4443	-3.46436	0.00187818	0.0274634	-1.57918
Dnajb5	-0.46009	2.15755	-3.46362	0.0018817	0.0274775	-1.42346
Kcnn2	-0.428305	4.61931	-3.46255	0.00188677	0.0274955	-1.58939
Tubgcp2	0.425863	3.4351	3.46229	0.00188805	0.0274955	-1.54369
Swsap1	0.298478	2.28207	3.46148	0.00189191	0.0274995	-1.46887
Fmo1	0.670691	7.14714	3.46116	0.00189343	0.0274995	-1.49747
Lmo2	0.602926	2.1883	3.45919	0.00190284	0.0275988	-1.42583
Dcun1d3	0.493661	3.12322	3.45592	0.00191862	0.0277903	-1.53765
Clpb	0.379799	5.03304	3.45515	0.00192238	0.0278074	-1.6
Gm10163	-0.520722	5.19252	-3.45232	0.00193613	0.0279596	-1.60812
Itih2	-0.584429	9.91166	-3.45192	0.00193811	0.0279596	-1.41648
Celf2	0.681474	2.95278	3.45041	0.00194548	0.0280051	-1.56082
Syap1	0.373347	5.27757	3.44972	0.00194889	0.0280051	-1.61
Sae1	0.380133	4.12731	3.44968	0.00194907	0.0280051	-1.61059
Leng1	-0.581262	2.74777	-3.44891	0.00195285	0.0280221	-1.5475
B3gat3	-0.537917	4.18299	-3.44699	0.00196231	0.0281204	-1.62928
Bzw2	0.345194	2.52659	3.44565	0.00196899	0.0281786	-1.51976
Smad9	-1.41022	2.70993	-3.44381	0.00197814	0.0282718	-1.49445
Tceal8	1.22856	3.32474	3.44208	0.00198677	0.0282923	-1.57473
Gnmt	-0.915122	9.12495	-3.44197	0.00198732	0.0282923	-1.44813
Mycl	-0.620643	2.65281	-3.44194	0.00198745	0.0282923	-1.55816
Hltf	0.423175	3.47434	3.44036	0.00199539	0.0283394	-1.60136
Coq2	0.380964	4.70815	3.44023	0.00199603	0.0283394	-1.63925
Ifi204	0.840444	2.29036	3.43882	0.00200316	0.0284031	-1.55102
Col14a1	0.947267	5.65803	3.43748	0.00200993	0.0284617	-1.61771
Hsd17b11	0.67253	7.25145	3.43615	0.00201666	0.0285195	-1.55946
Sugct	0.531653	4.99284	3.43512	0.00202192	0.0285563	-1.64896
Tatdn3	0.474501	2.31613	3.43393	0.00202801	0.0286047	-1.52769
Stau2	0.372703	2.51006	3.43257	0.00203493	0.0286648	-1.51506
Yod1	-0.543758	3.49799	-3.43132	0.00204137	0.0286968	-1.62476
Nmral1	-0.570836	2.896	-3.43109	0.00204254	0.0286968	-1.55563
Aptx	0.495123	3.52265	3.4296	0.00205023	0.0287345	-1.61673
Rfc4	0.531398	1.27355	3.42954	0.00205055	0.0287345	-1.4761
Tmem43	0.712819	3.31423	3.42785	0.00205927	0.0288191	-1.62462
Slc22a15	0.437828	3.05955	3.42448	0.00207683	0.0290271	-1.63933
Mpeg1	0.934721	7.27822	3.42314	0.00208382	0.029087	-1.61843
E130311K13Rik	0.502159	2.92509	3.42256	0.00208689	0.0290921	-1.56196
Tma16	0.383224	2.36088	3.42164	0.00209172	0.0291217	-1.56383
Mcm6	1.33942	2.457	3.42003	0.00210023	0.0292024	-1.56655
Ccdc71l	0.577308	1.689	3.41909	0.00210518	0.0292335	-1.52164
Myo9b	0.514638	5.01711	3.41854	0.00210811	0.0292364	-1.68526
Smyd4	0.45892	1.60683	3.41752	0.00211352	0.0292738	-1.50737
Errfi1	-0.874011	9.35959	-3.41699	0.00211634	0.0292752	-1.50789
Mov10	-0.301468	4.65747	-3.41329	0.00213611	0.0295106	-1.71026
Loxl2	1.32121	1.69018	3.41208	0.00214265	0.0295631	-1.57019
Apoh	-0.474111	10.9837	-3.40913	0.00215859	0.0297416	-1.4751
1300017J02Rik	-0.343227	8.9974	-3.40867	0.00216111	0.0297416	-1.55657
Col6a1	0.942592	2.91985	3.40777	0.00216599	0.0297706	-1.66555
Clca3a1	1.2167	2.94255	3.40299	0.00219218	0.0300921	-1.62046
Abcb11	-0.654442	8.60754	-3.40211	0.00219701	0.0300998	-1.5683
Ganab	-0.336035	7.5758	-3.40135	0.00220122	0.0300998	-1.63335
Cyth4	0.930591	2.52866	3.4012	0.00220205	0.0300998	-1.62427
Hexa	0.571466	5.1595	3.40086	0.00220393	0.0300998	-1.71704
Nat8f1	-0.925901	7.16112	-3.39738	0.00222327	0.0302913	-1.66336
Gpr108	-0.449818	4.37353	-3.39733	0.00222357	0.0302913	-1.75089
Pomt1	0.271768	3.66724	3.39674	0.00222689	0.0302981	-1.72646
Yars	-0.455365	4.73451	-3.396	0.00223099	0.0303156	-1.75366
Hao1	-0.477527	7.95858	-3.39489	0.00223726	0.0303624	-1.63464
Hars	-0.248027	4.74767	-3.39257	0.00225034	0.0304681	-1.76076
Slc16a7	1.03956	5.09499	3.39205	0.00225325	0.0304681	-1.73208
Slc26a1	-0.423183	7.43103	-3.39171	0.00225517	0.0304681	-1.66144
Ddr2	0.792991	2.19176	3.39107	0.0022588	0.0304681	-1.63972
Cd1d1	0.509344	7.61143	3.391	0.0022592	0.0304681	-1.64165
Ucp2	0.941446	4.27808	3.3887	0.00227227	0.0306059	-1.74971
Gmfb	0.429982	5.24866	3.38727	0.00228048	0.0306781	-1.7608
Rack1	-0.364231	7.75547	-3.38449	0.00229642	0.0308321	-1.65712
Decr1	0.636978	7.45443	3.38352	0.00230202	0.0308321	-1.66597
Man1c1	0.691374	1.50077	3.38313	0.00230426	0.0308321	-1.58739
Aplp2	0.580245	7.96989	3.38293	0.00230541	0.0308321	-1.64292
Tmsb4x	0.865494	6.2708	3.38279	0.00230625	0.0308321	-1.71621
Clasp2	0.431378	3.25986	3.38036	0.00232033	0.0309819	-1.71166
Actg1	0.515897	6.59862	3.37933	0.00232634	0.0310236	-1.7068
Hps5	0.322592	4.1918	3.37851	0.00233114	0.0310492	-1.78
Acmsd	-1.32599	3.66812	-3.37641	0.00234345	0.0311339	-1.77848
Abcg2	0.875259	6.48384	3.37556	0.00234843	0.0311339	-1.73854
Acsl3	-0.598566	3.78557	-3.37551	0.00234876	0.0311339	-1.79811
Vrk1	0.385799	2.32311	3.37545	0.00234907	0.0311339	-1.66497
Hgfac	-0.630472	7.83294	-3.37378	0.00235896	0.0312265	-1.683
Slc25a10	0.714841	6.92902	3.37281	0.00236471	0.0312641	-1.70068
Ctss	1.03758	4.7177	3.3717	0.00237126	0.0313123	-1.7887
Hsdl2	0.558637	5.50182	3.37031	0.00237957	0.0313836	-1.7872
Adra2b	0.502479	2.21116	3.36952	0.00238426	0.0314069	-1.67595
Spp1	1.1002	5.98823	3.36796	0.00239364	0.0314919	-1.75475
Cd53	1.05097	2.30366	3.36719	0.00239824	0.0315138	-1.67809
Msh2	0.349385	3.03539	3.36509	0.00241093	0.031642	-1.74274
Gm4756	-0.56385	6.35474	-3.36257	0.00242615	0.0317657	-1.78847
Adprm	-0.327185	3.90034	-3.36256	0.00242626	0.0317657	-1.81758
Grtp1	-0.475805	3.68583	-3.3613	0.00243392	0.0318272	-1.81534
Fam98c	-0.734578	2.71442	-3.36035	0.00243968	0.0318368	-1.73858
Pdia3	-0.47635	8.60662	-3.36021	0.00244056	0.0318368	-1.66978
Abcc3	1.21064	7.0771	3.35583	0.00246747	0.0321488	-1.73621
Micu2	0.550563	5.0733	3.35454	0.00247543	0.0322135	-1.83351
Polr1c	-0.307426	3.87903	-3.35307	0.00248459	0.0322937	-1.83702
Ddb2	0.487199	2.51408	3.34839	0.00251388	0.0325837	-1.74106
Ccdc80	1.45214	3.03142	3.34759	0.00251893	0.0325837	-1.76679
Hilpda	0.644172	0.746739	3.34743	0.00251989	0.0325837	-1.63992
Macrod2os1	-0.914646	1.49325	-3.34694	0.002523	0.0325837	-1.63725
Rtn4	0.793564	5.51969	3.34633	0.00252685	0.0325837	-1.82901
Fas	0.621131	3.92515	3.34615	0.00252796	0.0325837	-1.83163
Prnp	0.585442	5.00366	3.34613	0.0025281	0.0325837	-1.85516
Atg12	0.274217	4.43729	3.34365	0.00254384	0.0326482	-1.86892
Rsu1	0.309781	4.23428	3.34362	0.00254407	0.0326482	-1.86674
Kdsr	0.429194	4.01014	3.34361	0.00254408	0.0326482	-1.85886
Atr	0.448604	4.04638	3.34343	0.00254524	0.0326482	-1.85001
Eid2b	0.461914	1.10783	3.34153	0.00255739	0.0326786	-1.6672
Hapln4	-0.712052	3.4223	-3.34151	0.00255753	0.0326786	-1.79655
Slc49a4	-0.324738	4.84846	-3.34121	0.00255945	0.0326786	-1.8822
Serpina1c	-0.699949	13.0717	-3.34116	0.00255975	0.0326786	-1.57136
Tesk2	-0.379604	3.74592	-3.34063	0.00256311	0.0326826	-1.85653
Lyrm9	0.319837	3.00516	3.3398	0.00256847	0.0327123	-1.8028
Kbtbd3	0.523665	1.03511	3.33904	0.00257336	0.0327359	-1.666
Cnot3	-0.321934	4.03516	-3.33803	0.00257986	0.0327797	-1.88171
Tirap	-0.667971	4.46929	-3.33563	0.00259538	0.0328721	-1.88833
Gaa	-0.380967	6.04634	-3.33554	0.00259598	0.0328721	-1.86227
Gdi1	-0.23668	5.89626	-3.33549	0.00259629	0.0328721	-1.86285
Bcl3	-0.930491	3.54527	-3.33492	0.00260002	0.0328806	-1.88578
Fyb	0.973322	2.26648	3.33411	0.00260526	0.0329058	-1.75408
Tsc22d4	-0.45955	2.4143	-3.33367	0.00260812	0.0329058	-1.84535
Ginm1	0.278492	5.30337	3.33171	0.00262093	0.0330007	-1.894
Gm16551	-1.6919	2.56888	-3.33158	0.00262178	0.0330007	-1.76435
Aaas	0.519272	3.21539	3.33075	0.00262723	0.0330307	-1.84168
Mmp19	0.482833	6.12288	3.32986	0.00263311	0.0330498	-1.87289
Ptpn6	0.416149	4.05034	3.32956	0.00263506	0.0330498	-1.89363
Gnptab	0.523725	3.46015	3.32912	0.00263797	0.0330498	-1.86241
Otulin	-0.331104	4.95666	-3.32665	0.0026543	0.0332033	-1.91207
Cep70	0.542568	1.69392	3.32605	0.00265824	0.0332033	-1.7553
Rps4x	-0.298885	7.91638	-3.32573	0.00266036	0.0332033	-1.78961
Tyrobp	0.961877	3.28195	3.3254	0.00266255	0.0332033	-1.86522
Syk	0.909909	2.60015	3.32425	0.00267026	0.0332608	-1.78927
Cog4	0.250274	5.80995	3.32245	0.00268229	0.033372	-1.89015
Aen	0.508175	4.29745	3.32175	0.00268699	0.0333919	-1.90345
Ifit2	0.947941	1.60726	3.31957	0.0027016	0.0335347	-1.75708
Gls2	-0.886543	7.55734	-3.31752	0.0027155	0.0336685	-1.80977
Pdgfrb	0.706465	3.41279	3.31451	0.00273594	0.0338828	-1.90751
Tcim	0.945171	3.59814	3.31333	0.00274404	0.0339441	-1.91024
Ccdc117	-0.485827	4.37337	-3.31215	0.00275213	0.0340051	-1.9494
H13	-0.390195	6.6274	-3.30879	0.00277529	0.0342519	-1.89794
Lgr4	-0.542649	5.52007	-3.30806	0.00278035	0.0342751	-1.951
Ift140	0.351335	3.17042	3.30681	0.00278905	0.0343211	-1.87952
Ubr4	-0.379013	7.00448	-3.30648	0.00279132	0.0343211	-1.8803
Gm43549	2.09358	4.74625	3.30615	0.00279365	0.0343211	-1.91333
Scrib	-0.43933	3.97902	-3.30413	0.00280776	0.0344551	-1.96093
Osbpl1a	-0.281842	6.72251	-3.30283	0.00281686	0.0345274	-1.90167
Cdc37l1	-0.291606	4.56167	-3.30189	0.00282344	0.0345687	-1.97451
Zdhhc14	-0.529732	1.58515	-3.30028	0.0028348	0.0346683	-1.76616
Kctd7	-0.706332	1.2646	-3.29932	0.0028416	0.0347021	-1.76422
Rmnd1	0.478401	4.7398	3.29898	0.00284401	0.0347021	-1.96773
Fabp2	1.31127	6.41386	3.29593	0.00286569	0.0349271	-1.90636
Mis18a	0.536859	0.755581	3.29496	0.00287263	0.0349434	-1.75791
Fgr	0.948432	1.65038	3.29484	0.00287353	0.0349434	-1.80765
Tle1	-0.440429	4.87257	-3.29363	0.00288216	0.0350052	-1.99544
Bgn	0.613084	6.58416	3.29295	0.00288705	0.0350052	-1.91156
Cables2	-0.334308	5.00934	-3.29277	0.00288837	0.0350052	-1.99403
Zc3h10	-0.388005	2.48025	-3.2915	0.0028975	0.035047	-1.88071
Col5a1	0.885302	2.85678	3.29139	0.00289833	0.035047	-1.91029
B4galt3	-0.306013	2.98273	-3.29067	0.00290353	0.0350705	-1.92734
Vwce	-0.453171	5.236	-3.28945	0.00291237	0.0351378	-1.99285
Tmem183a	-0.279127	6.42648	-3.28784	0.00292404	0.0352391	-1.94944
Zbtb46	0.443914	2.37216	3.28618	0.00293617	0.035304	-1.86534
Plg	-0.606728	11.2611	-3.28544	0.00294157	0.035304	-1.75363
Cyp4a10	2.59511	6.17459	3.28537	0.00294207	0.035304	-1.90924
Rps5	-0.531712	6.98611	-3.2853	0.00294255	0.035304	-1.92769
Skp1a	0.431339	7.08126	3.28289	0.00296026	0.0354497	-1.91815
Tor4a	0.516597	2.61301	3.28267	0.00296193	0.0354497	-1.86366
Efemp2	0.640451	1.37185	3.28231	0.00296458	0.0354497	-1.84509
Serpina3k	-0.876113	13.1396	-3.28136	0.00297156	0.0354938	-1.70261
Nt5e	1.00222	2.54887	3.28078	0.00297587	0.0355059	-1.86728
Map3k5	-0.478317	4.80159	-3.27954	0.00298506	0.0355583	-2.0279
Kdm3a	-0.443154	4.13738	-3.2793	0.00298687	0.0355583	-2.01964
Picalm	0.346947	6.52462	3.27782	0.00299785	0.0356495	-1.96477
Arel1	0.500476	5.37146	3.27544	0.00301565	0.0358128	-2.01427
Eef2	-0.458896	9.81957	-3.2751	0.00301823	0.0358128	-1.81663
Il11ra1	-0.626837	4.75098	-3.27363	0.0030293	0.0359045	-2.0432
Junb	-1.06728	2.62151	-3.27267	0.00303654	0.0359507	-1.94157
Ropn1l	-0.772704	2.57744	-3.26841	0.00306883	0.0362931	-1.94562
Ptbp1	-0.325713	6.07557	-3.26743	0.0030763	0.0363415	-2.01502
Smim13	-0.572022	4.35308	-3.26642	0.00308405	0.0363931	-2.05659
Tbc1d1	0.678109	1.97527	3.26536	0.0030922	0.0364493	-1.92941
Rpl8	-0.488822	7.35338	-3.26492	0.0030956	0.0364495	-1.95404
Ubac2	-0.262165	4.33952	-3.26427	0.00310062	0.0364687	-2.06041
Ssr2	-0.323922	5.90177	-3.26301	0.0031103	0.0365426	-2.03347
D230025D16Rik	-0.435596	5.42938	-3.26066	0.00312852	0.0367104	-2.06186
Psap	0.451937	8.67607	3.25996	0.00313394	0.0367104	-1.90033
Men1	-0.336163	3.93673	-3.2594	0.00313832	0.0367104	-2.06694
Ywhah	0.357261	5.09489	3.2591	0.00314068	0.0367104	-2.06063
Gstm3	1.92599	5.12845	3.25898	0.00314164	0.0367104	-2.02357
Eif2b4	-0.32426	4.42452	-3.25798	0.00314943	0.0367616	-2.07801
Dusp19	0.452736	1.95017	3.25701	0.00315702	0.0368103	-1.91639
Orc5	0.325138	4.03046	3.25613	0.00316395	0.036836	-2.05536
G6pc	-1.24201	7.10491	-3.25504	0.00317248	0.036836	-1.96332
Tbxas1	0.730163	1.57076	3.25492	0.00317344	0.036836	-1.89295
Cyp2c67	-0.910727	8.6197	-3.25491	0.00317348	0.036836	-1.96215
Pde4a	0.582382	2.06092	3.25455	0.00317634	0.036836	-1.9249
Usf2	-0.362242	5.58797	-3.25313	0.00318754	0.036926	-2.06795
Pik3cd	0.811544	2.02404	3.25197	0.00319674	0.0369568	-1.93452
Nme6	-0.488534	3.55822	-3.2518	0.0031981	0.0369568	-2.06014
Bora	0.521413	0.653328	3.2515	0.00320049	0.0369568	-1.85075
Zswim9	0.37927	1.5892	3.25099	0.00320456	0.036964	-1.89508
Arhgef6	0.688674	2.01716	3.24968	0.00321499	0.0370447	-1.9311
Reep6	0.525676	8.63903	3.24873	0.00322259	0.0370925	-1.91417
Os9	-0.389102	7.46884	-3.2464	0.00324124	0.0372306	-1.99693
Cmas	0.332099	5.10842	3.24637	0.00324151	0.0372306	-2.09153
Enpp5	0.391457	5.02979	3.24447	0.00325684	0.0373336	-2.10019
Ints8	-0.307738	3.89771	-3.24439	0.00325741	0.0373336	-2.09035
Brd9	0.401502	3.28657	3.2429	0.0032695	0.0373383	-2.05083
Thsd1	0.674081	1.46028	3.24287	0.00326972	0.0373383	-1.92904
Ints5	-0.459592	3.06778	-3.24272	0.00327095	0.0373383	-2.0499
Ppic	1.12118	1.12097	3.2426	0.00327199	0.0373383	-1.90847
Setd1a	-0.426754	4.79948	-3.2422	0.00327517	0.0373383	-2.1154
Vrk2	0.29325	2.04684	3.24037	0.0032901	0.0374169	-1.96991
Hjurp	0.509351	6.91546	3.24018	0.00329162	0.0374169	-2.00544
Arhgap30	0.939826	2.19939	3.24008	0.00329249	0.0374169	-1.96349
Them4	-0.39334	3.95798	-3.23718	0.00331618	0.0376087	-2.11097
Amfr	-0.328239	7.79395	-3.23716	0.00331636	0.0376087	-2.00503
Mfsd14a	-0.293521	4.61001	-3.23658	0.00332117	0.0376236	-2.12731
Mfn2	0.464072	6.46938	3.23585	0.00332718	0.037652	-2.05349
Cd300a	0.84893	2.36718	3.23246	0.00335524	0.0379297	-1.99851
Nop53	-0.438383	5.20998	-3.22981	0.00337729	0.038115	-2.13382
Inpp5d	0.894838	1.92713	3.22965	0.00337871	0.038115	-1.98852
Ifngr2	0.420535	4.01656	3.22836	0.00338952	0.038169	-2.12749
Mpnd	-0.619561	5.7337	-3.22823	0.00339059	0.038169	-2.12357
Hs6st1	-0.319113	7.07815	-3.22778	0.00339439	0.0381718	-2.06841
Ptprc	1.05775	3.2027	3.22357	0.00342992	0.0385185	-2.0674
Gstm2	1.0147	5.66207	3.22283	0.00343626	0.0385185	-2.09897
Fstl1	0.869826	2.26025	3.22212	0.00344225	0.0385185	-2.05836
Ppp1r18	0.808751	1.95428	3.2221	0.00344247	0.0385185	-2.00505
C1rl	-0.297403	7.45469	-3.22202	0.00344311	0.0385185	-2.06116
Ccdc152	0.648357	1.89418	3.22136	0.00344875	0.0385414	-1.97068
Ormdl3	0.396389	6.098	3.22018	0.00345885	0.0386142	-2.10757
Rcn1	0.656219	2.47078	3.21969	0.00346301	0.0386206	-2.03589
Plac8	0.8112	2.99292	3.2166	0.00348962	0.038848	-2.08775
Foxp1	-0.393337	3.59572	-3.21634	0.00349184	0.038848	-2.13479
Sparc	1.01279	5.87311	3.21607	0.00349423	0.038848	-2.13035
Tmc7	-0.875103	2.0195	-3.21493	0.00350405	0.0388784	-1.98675
mt-Rnr1	-0.641807	8.35378	-3.21492	0.00350418	0.0388784	-2.02965
Bak1	0.382188	3.33251	3.21327	0.00351849	0.0389969	-2.1388
Copz1	-0.32864	7.03874	-3.21199	0.00352962	0.0390801	-2.08686
Cybb	1.16076	3.37568	3.21157	0.00353333	0.0390809	-2.11333
Rtel1	0.300603	3.74343	3.21099	0.00353835	0.0390962	-2.15208
Clcn6	-0.40357	1.98876	-3.20989	0.00354798	0.0391291	-2.00088
Fundc2	0.43575	2.41687	3.20982	0.0035486	0.0391291	-2.07068
Trmt5	0.329205	2.37791	3.20844	0.00356074	0.0392228	-2.05848
Haus6	0.402276	2.12827	3.20757	0.00356843	0.0392297	-2.04332
Slc35a5	0.283165	3.7224	3.20754	0.00356866	0.0392297	-2.16855
Wls	0.732093	2.18689	3.20566	0.00358534	0.0393729	-2.05177
Cabyr	-0.729002	2.05296	-3.20406	0.00359952	0.0394883	-2.04468
Gypc	0.673521	3.23272	3.20291	0.00360976	0.0395603	-2.1135
Traf4	-0.399204	4.77252	-3.202	0.00361787	0.0395756	-2.20525
Zfp275	-0.433871	3.48014	-3.20193	0.00361851	0.0395756	-2.1542
Zfp598	-0.494831	5.48248	-3.20148	0.00362254	0.0395794	-2.19318
H1f0	-0.267887	6.48732	-3.20002	0.00363561	0.039682	-2.15367
Vipas39	0.244732	3.83184	3.1987	0.00364746	0.0397432	-2.18729
Cd44	1.16225	2.48521	3.19858	0.00364861	0.0397432	-2.09616
Tagln2	0.858485	3.74568	3.1946	0.00368459	0.0400946	-2.1977
Arhgap29	-0.444321	5.90462	-3.19374	0.00369243	0.0401393	-2.20176
Lama1	0.627574	2.20283	3.19303	0.00369894	0.0401695	-2.0783
Tmem219	-0.353874	4.7359	-3.19057	0.00372146	0.040357	-2.23484
Lrat	0.762049	3.80047	3.19019	0.00372496	0.040357	-2.19374
Serpinb9	0.624999	3.34096	3.18992	0.00372745	0.040357	-2.15369
Rab8b	0.941442	1.88095	3.18807	0.00374449	0.0404872	-2.06467
Pam	0.685319	4.21849	3.1878	0.003747	0.0404872	-2.22456
Axin1	-0.349048	4.19647	-3.18584	0.00376514	0.0406424	-2.23817
Parp4	0.328417	4.13896	3.18238	0.00379746	0.0409502	-2.23665
Ccdc66	0.561281	1.79909	3.18173	0.0038035	0.0409742	-2.06485
Ube2d1	0.355563	2.70825	3.18079	0.00381233	0.0410283	-2.14154
Ctcflos	1.09376	2.45606	3.17754	0.00384307	0.0413178	-2.18721
Zfp707	-0.681872	4.57838	-3.1754	0.0038633	0.0414788	-2.26887
Dhx33	-0.445616	4.61837	-3.17515	0.00386575	0.0414788	-2.27095
Cip2a	0.498817	1.30675	3.17367	0.00387987	0.0415282	-2.05103
Gk	0.611984	6.2545	3.17327	0.00388364	0.0415282	-2.21939
Lhfp	0.597327	2.60492	3.17296	0.00388661	0.0415282	-2.19286
Pla2g6	0.800418	5.56853	3.17267	0.00388946	0.0415282	-2.24847
Stat5a	0.456587	3.36538	3.17265	0.00388965	0.0415282	-2.22876
Golm1	1.01809	1.55137	3.17143	0.00390135	0.0416118	-2.087
Pigp	0.723855	3.38075	3.17043	0.00391097	0.0416731	-2.20776
Hmgn2	0.631193	4.22072	3.16924	0.00392247	0.0417543	-2.26756
Col18a1	-0.475586	9.51497	-3.16651	0.00394887	0.041958	-2.083
Pex13	0.291413	5.42181	3.16646	0.0039494	0.041958	-2.2705
Ddx54	-0.432292	4.26087	-3.16333	0.00397997	0.0422132	-2.29682
Dcaf4	0.647553	1.49947	3.1631	0.00398219	0.0422132	-2.08284
Aifm2	0.575658	4.46076	3.16279	0.00398519	0.0422132	-2.28578
Rpgr	0.421747	1.121	3.16156	0.00399731	0.0423	-2.07106
Csnk2a2	-0.255664	3.89643	-3.15991	0.00401362	0.0423843	-2.27887
Ppib	-0.570828	7.91815	-3.15928	0.00401977	0.0423843	-2.18092
Cfhr1	-0.365152	5.83986	-3.15893	0.00402329	0.0423843	-2.24368
Ankrd44	0.69805	2.27521	3.15881	0.00402448	0.0423843	-2.14404
Gm20186	0.741233	4.88351	3.15876	0.00402497	0.0423843	-2.28402
Iqgap1	0.931917	3.37295	3.15768	0.0040357	0.0424557	-2.24751
P2ry1	0.920773	3.11758	3.15556	0.00405675	0.0426354	-2.22326
Krt8	0.722006	7.05247	3.1545	0.00406737	0.0427055	-2.19615
Rab31	0.833774	1.88156	3.15364	0.00407594	0.0427247	-2.15291
Pla2g7	1.09389	2.49913	3.15321	0.00408032	0.0427247	-2.14335
Spryd4	-0.248598	4.9765	-3.15313	0.00408112	0.0427247	-2.31833
Cmpk2	0.565082	1.82011	3.15	0.00411264	0.0430129	-2.16348
Tdrkh	-0.601811	1.10842	-3.14915	0.00412126	0.04303	-2.09675
Afg1l	0.292435	3.14607	3.14905	0.00412228	0.04303	-2.26421
Urad	-1.04159	3.85082	-3.14839	0.00412891	0.0430575	-2.30456
Gm8995	0.927492	2.31946	3.14769	0.00413601	0.0430898	-2.17657
Faim	0.471749	2.4776	3.14629	0.0041503	0.0431968	-2.19434
Pde4c	-0.623548	3.98915	-3.14274	0.00418671	0.0435337	-2.32821
Ero1lb	-0.596214	5.85417	-3.14124	0.0042021	0.0436515	-2.31334
Fktn	0.467256	3.53973	3.14041	0.00421066	0.0436983	-2.28957
Ttf2	0.425743	1.91189	3.13865	0.00422898	0.0438462	-2.21377
Sdccag8	0.373393	2.43867	3.13746	0.00424131	0.0438698	-2.2503
Ifi30	0.530869	3.82698	3.13693	0.00424681	0.0438698	-2.32389
Tsr2	0.289167	3.36391	3.13693	0.00424685	0.0438698	-2.29576
1700052K11Rik	0.434346	1.44522	3.13686	0.00424757	0.0438698	-2.1187
Hcn3	-1.12721	4.19416	-3.13529	0.00426396	0.0439624	-2.3549
Dhfr	0.300631	5.30474	3.13522	0.0042647	0.0439624	-2.34228
Caprin2	0.645968	1.75539	3.13466	0.0042706	0.0439811	-2.1529
Ocrl	0.557776	2.77088	3.13423	0.00427505	0.0439848	-2.24606
Rab43	0.554893	7.09911	3.13315	0.0042864	0.0440404	-2.26652
Pter	-0.549899	6.19305	-3.13294	0.00428864	0.0440404	-2.32706
Bco1	-0.556523	3.25946	-3.13226	0.00429579	0.0440717	-2.26862
Epha1	-0.278464	5.6544	-3.13082	0.00431099	0.0441856	-2.35125
Acer3	0.373051	3.53318	3.12995	0.00432021	0.0442379	-2.32103
Zfp93	0.338008	1.64393	3.12654	0.00435653	0.0445675	-2.19233
2310030G06Rik	-0.305435	3.82103	-3.12589	0.00436351	0.0445871	-2.36503
Tmem184c	0.609273	3.56774	3.12559	0.00436673	0.0445871	-2.35284
Pdia4	-0.54183	7.23834	-3.12307	0.00439374	0.0448203	-2.28878
Gpt2	0.560987	8.4296	3.12133	0.00441259	0.04497	-2.21705
Plxnb1	-1.02902	5.61193	-3.11894	0.00443842	0.0451722	-2.35979
Ubxn8	0.243562	4.28547	3.11836	0.00444478	0.0451722	-2.39243
Oxa1l	-0.274819	5.35214	-3.11818	0.00444674	0.0451722	-2.39488
Depp1	0.889474	5.75236	3.11795	0.00444922	0.0451722	-2.37642
Gas8	0.402435	1.02192	3.11665	0.00446346	0.0452369	-2.17301
1700017B05Rik	-0.418257	2.79781	-3.1166	0.004464	0.0452369	-2.32261
Tmem135	0.446545	6.14617	3.11398	0.00449273	0.0454337	-2.35546
Mid2	0.563117	2.80401	3.11385	0.00449415	0.0454337	-2.28404
Cmpk1	0.382791	5.9898	3.11356	0.00449739	0.0454337	-2.36931
Trim24	0.580684	4.174	3.11329	0.00450031	0.0454337	-2.39366
Prr14	-0.338789	4.98425	-3.11227	0.00451165	0.0455055	-2.41147
Taf1b	0.399807	2.7296	3.10988	0.00453806	0.0457291	-2.26678
Shb	-0.570127	4.31874	-3.10917	0.00454602	0.0457664	-2.42232
Wipf1	0.778593	2.02105	3.10764	0.004563	0.0458944	-2.25622
Cryl1	0.976567	3.85477	3.10614	0.00457983	0.0460086	-2.38435
Msra	0.543879	6.92772	3.10572	0.00458456	0.0460086	-2.32525
Slc30a10	-0.804296	4.89544	-3.10549	0.00458718	0.0460086	-2.43166
Wdtc1	-0.515252	6.00798	-3.10483	0.00459456	0.0460397	-2.37419
Vtn	-0.63344	11.0407	-3.10368	0.00460749	0.0461204	-2.1651
Slc35b1	-0.356513	5.27391	-3.10272	0.00461834	0.0461204	-2.4231
Myrf	-0.37357	5.09465	-3.10262	0.00461942	0.0461204	-2.43419
Rarres1	0.847828	5.41747	3.10259	0.00461976	0.0461204	-2.40092
Hspa8	-0.455301	9.61298	-3.10221	0.00462414	0.0461214	-2.21329
Abcb9	0.600422	0.941832	3.09972	0.00465231	0.0463594	-2.21898
Foxq1	-1.58613	3.32636	-3.09908	0.00465967	0.0463898	-2.39814
Rbm33	-0.468972	5.89147	-3.09845	0.00466681	0.046418	-2.4249
Acad10	0.515159	5.24662	3.09771	0.00467528	0.0464592	-2.43484
Mettl21a	0.252978	2.82023	3.097	0.00468346	0.0464883	-2.33716
Slc25a22	-0.485845	7.00783	-3.0967	0.00468684	0.0464883	-2.34827
Cebpg	-0.403951	5.58466	-3.09592	0.0046958	0.0465047	-2.43333
Cxcl16	0.590697	2.84367	3.0958	0.00469714	0.0465047	-2.37172
Vps50	0.417121	3.83726	3.09327	0.00472638	0.0467512	-2.41487
Zfp759	0.420036	1.98029	3.0919	0.00474215	0.0468641	-2.2456
Stard3nl	0.326281	2.83272	3.08874	0.00477898	0.0471847	-2.38092
Nup93	0.516261	2.59621	3.08802	0.0047874	0.0471926	-2.35199
Tmem64	0.508121	4.74394	3.08767	0.00479142	0.0471926	-2.45919
P2rx7	0.597459	1.52072	3.08754	0.00479293	0.0471926	-2.2642
Utp14a	-0.394528	4.10869	-3.08445	0.00482927	0.047507	-2.46518
Gm44250	0.331072	6.02942	3.08282	0.00484859	0.0476535	-2.43961
Fbln5	0.793079	2.23739	3.08099	0.00487022	0.0478223	-2.36864
Rplp0	-0.366138	7.95701	-3.07928	0.0048906	0.0479787	-2.34084
Siae	0.641063	5.33466	3.07768	0.00490978	0.048123	-2.47316
Thoc5	0.299851	3.58558	3.07693	0.00491883	0.0481679	-2.46759
Mta1	-0.337785	4.35079	-3.07583	0.00493198	0.0482527	-2.4946
Gm42604	-0.439098	1.21975	-3.07529	0.00493847	0.0482723	-2.30179
Filip1l	0.715238	2.35145	3.07443	0.0049489	0.0483304	-2.35724
Nckap1l	0.976572	2.8134	3.07396	0.00495459	0.048342	-2.38784
Psmd10	0.278903	3.09281	3.07357	0.00495931	0.0483442	-2.42882
Ergic2	-0.242726	5.47031	-3.07306	0.00496544	0.0483603	-2.49178
BC052040	0.423323	1.84276	3.07146	0.00498486	0.0484899	-2.31206
Twf2	0.568617	1.12686	3.07086	0.00499218	0.0484899	-2.29003
Rcan3	0.718619	1.13045	3.07085	0.00499226	0.0484899	-2.27383
Zfp592	-0.324308	4.88401	-3.07032	0.0049988	0.0485096	-2.50985
Tmem18	0.270837	3.92065	3.06882	0.00501708	0.0486063	-2.47471
Tfe3	-0.25908	4.27704	-3.06856	0.00502029	0.0486063	-2.51227
Tchp	0.459686	1.32951	3.06839	0.00502232	0.0486063	-2.28967
Phldb2	0.389215	5.59047	3.06711	0.00503807	0.0487149	-2.48971
Yrdc	-0.459348	3.49684	-3.06669	0.00504314	0.0487188	-2.47811
Pqlc2	-0.306685	3.85022	-3.06601	0.00505153	0.0487188	-2.49793
Arap1	-0.383072	5.72641	-3.06597	0.00505205	0.0487188	-2.49586
Cyp4a32	0.766563	5.64664	3.06235	0.00509681	0.0490796	-2.49999
Gnl3	-0.466734	4.56463	-3.06221	0.00509859	0.0490796	-2.53017
Tppp	0.760411	3.61061	3.0616	0.00510615	0.0491085	-2.47954
Samhd1	0.385931	4.54732	3.06034	0.00512184	0.0492154	-2.52292
Smtn	0.591585	2.07132	3.05915	0.00513677	0.0493149	-2.38514
Lum	1.16343	2.8087	3.05769	0.00515502	0.0494459	-2.42701
Myh14	0.486948	3.30634	3.05598	0.00517646	0.0496074	-2.49317
Nudt1	0.470839	3.72922	3.0549	0.00519017	0.0496945	-2.51449
Nceh1	0.572266	4.48439	3.05403	0.00520123	0.0497561	-2.53366
Wdr33	-0.232119	4.49762	-3.05346	0.00520844	0.0497808	-2.54729
Ngdn	-0.364038	3.96336	-3.05203	0.00522661	0.0499101	-2.53162
Strip1	-0.220876	3.9465	-3.05131	0.00523571	0.0499528	-2.5363
Plgrkt	0.771245	2.91578	3.05074	0.00524303	0.0499783	-2.44252
* B-statistic: Log-odds of differential expression
