# Supplementary material for: Precision pharmacological reversal of strain-specific diet-induced metabolic syndrome in mice informed by epigenetic and transcriptional regulation
Source: PLoS Genet. 2023 Oct 23;19(10):e1010997. doi: 10.1371/journal.pgen.1010997 (PMC10621921; doi:10.1371/journal.pgen.1010997)
Supplement: S3 Table — Differentially expressed genes between A/J mice on the American vs. standard diet. (XLSX) [file pgen.1010997.s013.xlsx]

## Sheet: AJ Diet DEGs
Gene	log2 Fold Change	Avg Expression	Moderated t-statistic	p-value	BH FDR-adjusted p-value	B-statistic
Cyp51	-3.82104	4.69368	-14.1827	1.15825e-13	1.24651e-09	19.6464
Nsdhl	-3.09603	4.66448	-13.4479	3.88698e-13	2.09158e-09	18.7824
Sqle	-4.41814	3.34921	-12.3849	2.45494e-12	8.80668e-09	16.9796
Idi1	-3.55064	5.35916	-11.0461	2.96411e-11	7.97494e-08	15.1415
Msmo1	-2.8217	5.68077	-10.8381	4.44486e-11	9.56711e-08	14.862
Fdps	-3.39456	6.22056	-10.5949	7.1865e-11	1.28902e-07	14.3904
Hmgcs1	-2.79051	6.52955	-9.70355	4.44648e-10	6.83615e-07	12.7999
Aldoc	-1.95902	2.4749	-8.90507	2.4796e-09	2.82661e-06	11.054
Dhcr7	-2.07207	5.50265	-8.88952	2.5661e-09	2.82661e-06	11.2576
Rdh11	-2.65503	4.50165	-8.87898	2.62647e-09	2.82661e-06	11.1725
Tm7sf2	-2.13705	5.69716	-8.75493	3.45754e-09	3.38273e-06	10.9817
Lss	-1.85822	5.07712	-8.68956	3.99979e-09	3.58715e-06	10.8564
Pmvk	-2.14576	4.18884	-8.15824	1.33482e-08	1.10503e-05	9.70525
Capn10	-1.00057	3.66835	-8.01777	1.84719e-08	1.41996e-05	9.39439
Pcsk9	-2.29325	3.75418	-7.91491	2.34718e-08	1.68402e-05	9.1607
Ugt1a5	-3.33929	3.9486	-7.8596	2.67141e-08	1.79562e-05	8.99124
Erg28	-0.988467	5.46692	-7.81778	2.94669e-08	1.79562e-05	9.02183
Mvd	-2.99987	2.22841	-7.80969	3.00327e-08	1.79562e-05	8.81941
Gramd1b	1.7437	2.22757	7.60003	4.92904e-08	2.6931e-05	8.38
Abcg5	1.66217	7.25387	7.59361	5.00483e-08	2.6931e-05	8.48382
Tstd1	-1.50735	3.8574	-7.49741	6.29484e-08	3.22596e-05	8.26054
Cyp2c29	1.53794	9.16825	6.82627	3.22019e-07	0.000157526	6.72566
Hsd17b7	-1.28702	5.12753	-6.70465	4.35406e-07	0.00019904	6.48249
Adam11	2.88732	5.32371	6.69691	4.43872e-07	0.00019904	6.46485
Srebf2	-0.898675	4.4452	-6.67654	4.66957e-07	0.000201016	6.41458
Acat2	-1.16535	5.58041	-6.44233	8.39354e-07	0.000347428	5.86138
Mmab	-1.26717	4.13075	-6.42683	8.72749e-07	0.000347871	5.8169
Nxpe2	-0.767777	4.15563	-6.36295	1.02529e-06	0.000394078	5.65931
Mvk	-1.50853	2.84518	-6.34482	1.07334e-06	0.000398322	5.58671
Gm19619	1.41037	2.866	6.09882	2.00468e-06	0.000719147	5.01231
Sc5d	-1.42333	7.74149	-6.06409	2.19058e-06	0.000760485	4.94041
Fdft1	-1.10472	6.15824	-6.00354	2.55751e-06	0.000860122	4.80369
Hmgcr	-1.75432	5.24452	-5.97113	2.77891e-06	0.000906261	4.72494
Acly	-1.53995	7.39519	-5.80743	4.2328e-06	0.0013398	4.32546
Acss2	-1.78059	6.53238	-5.64372	6.46157e-06	0.00198684	3.92529
Cyp3a11	1.98798	10.3359	5.58108	7.60074e-06	0.0022722	3.74861
Stard4	-1.15907	6.34917	-5.5294	8.69224e-06	0.00252827	3.64265
Acot11	1.00348	3.44149	5.47357	1.00502e-05	0.00284631	3.49946
Prss8	-1.38138	2.05392	-5.4576	1.04765e-05	0.00289096	3.45097
Pde5a	1.50892	1.28275	5.28036	1.66316e-05	0.00447474	3.0186
Ddah1	1.01668	5.73662	5.24493	1.82453e-05	0.00478916	2.92581
Tmem97	-0.68805	5.56948	-5.19222	2.09417e-05	0.00536607	2.79937
Abcg8	1.16001	7.33449	5.16136	2.27033e-05	0.00568216	2.74368
Mcl1	0.485354	6.71115	5.14383	2.37698e-05	0.00581387	2.68947
Acacb	-2.47972	5.10608	-5.03142	3.19111e-05	0.00750891	2.41841
Pstpip2	-1.16273	2.34588	-5.01856	3.3006e-05	0.00750891	2.40107
Scap	-0.735975	6.51171	-5.00964	3.37868e-05	0.00750891	2.3575
Scpep1	-0.624092	4.9495	-5.00655	3.40621e-05	0.00750891	2.33604
Fmo5	0.78826	9.14664	5.00514	3.41885e-05	0.00750891	2.36728
Echdc1	-0.83132	5.7577	-4.96334	3.81508e-05	0.00821159	2.2286
Slco2a1	-0.798786	5.26511	-4.77875	6.19422e-05	0.013071	1.76694
Cetn2	-0.564227	2.9289	-4.7238	7.15602e-05	0.0148102	1.67917
Pde4a	0.899332	2.06092	4.70498	7.51855e-05	0.0152669	1.6407
Fras1	-0.938924	3.35177	-4.66103	8.43864e-05	0.0168179	1.48732
Steap3	0.659411	4.02432	4.61148	9.61141e-05	0.0188069	1.3644
1810008I18Rik	-1.13914	5.64119	-4.59986	9.90932e-05	0.0190436	1.32786
H2-Q10	-0.821843	10.0608	-4.58795	0.000102241	0.0193037	1.35595
Wipf3	0.791306	3.49761	4.56604	0.000108295	0.0200944	1.2617
Ropn1l	-1.15504	2.57744	-4.50103	0.000128444	0.0234291	1.13826
Fasn	-1.59692	8.16266	-4.48145	0.000135216	0.0242532	1.07675
Gstt3	-1.30723	4.50214	-4.45691	0.000144206	0.0254417	0.988661
Plekha7	0.760176	2.79472	4.41288	0.000161856	0.0275485	0.926061
Acsl5	-0.897438	8.33108	-4.41135	0.000162504	0.0275485	0.905465
Zbtb25	0.511906	1.10716	4.40826	0.000163827	0.0275485	0.928654
Camk1d	-1.1278	5.86529	-4.27121	0.000234551	0.03831	0.511451
Tifa	1.7768	4.58036	4.27057	0.000234943	0.03831	0.496965
Rab23	-0.686631	2.86888	-4.25304	0.000245962	0.0390855	0.519033
Slc25a22	-0.631305	7.00783	-4.25149	0.000246963	0.0390855	0.476549
Cyp2r1	-0.979803	2.51173	-4.24294	0.000252544	0.0393895	0.526629
Nt5e	-1.1632	2.54887	-4.19292	0.000287798	0.0437016	0.35114
Nr2c1	-0.450993	3.46905	-4.19223	0.000288312	0.0437016	0.35158
Lepr	1.98589	1.93518	4.16693	0.000307992	0.0460362	0.323875
Gucd1	-0.342	7.10092	-4.1276	0.00034126	0.0493459	0.178503
Tcf7l1	-0.511335	1.97513	-4.126	0.000342685	0.0493459	0.245271
Ginm1	0.344419	5.30337	4.12466	0.00034389	0.0493459	0.132215
