# Supplementary material for: Precision pharmacological reversal of strain-specific diet-induced metabolic syndrome in mice informed by epigenetic and transcriptional regulation
Source: PLoS Genet. 2023 Oct 23;19(10):e1010997. doi: 10.1371/journal.pgen.1010997 (PMC10621921; doi:10.1371/journal.pgen.1010997)
Supplement: S4 Table — Differentially expressed genes between NOD mice on the American vs. standard diet. (XLSX) [file pgen.1010997.s014.xlsx]

## Sheet: NOD Diet DEGs
Gene	log2 Fold Change	Avg Expression	Moderated t-statistic	p-value	BH FDR-adjusted p-value	B-statistic
Riok2	0.78142	4.28822	9.77432	3.83347e-10	4.12558e-06	12.9775
Cyp51	-2.73848	4.69368	-9.2755	1.10571e-09	5.94985e-06	11.7995
Nsdhl	-1.89473	4.66448	-7.83786	2.81107e-08	7.61339e-05	8.98528
Rdh11	-2.58821	4.50165	-7.83504	2.82973e-08	7.61339e-05	8.93832
Afp	-1.36696	1.82224	-7.64873	4.39093e-08	9.45105e-05	8.40839
Ccl9	-1.33299	5.60775	-7.25301	1.13321e-07	0.000184624	7.73257
Gm14296	0.759142	4.57341	7.22908	1.20086e-07	0.000184624	7.68569
Nav2	-1.32984	5.39984	-7.00245	2.08668e-07	0.00028071	7.16132
Sqle	-2.72168	3.34921	-6.7046	4.35456e-07	0.000433308	6.34423
Ddah1	1.45106	5.73662	6.70143	4.38902e-07	0.000433308	6.4647
Cyp2c68	-1.0114	6.88413	-6.66761	4.77465e-07	0.000433308	6.36227
Idi1	-2.21815	5.35916	-6.66285	4.83154e-07	0.000433308	6.36044
Tcf7l1	-0.913795	1.97513	-6.5442	6.49904e-07	0.00053802	5.91288
Capn10	-0.866027	3.66835	-6.50893	7.1e-07	0.000545787	5.99396
Por	2.08745	7.44868	6.48108	7.61421e-07	0.000546294	5.89396
Slco2a1	-1.17316	5.26511	-6.39643	9.42244e-07	0.000633777	5.74492
Dnajb6	0.499408	5.61675	6.30839	1.17692e-06	0.000745059	5.53248
Mug2	-1.75291	7.81934	-6.28457	1.25009e-06	0.000747415	5.468
Cldn1	-1.71711	5.94525	-6.21734	1.48253e-06	0.000839737	5.3108
Mnt	0.80108	3.21134	6.18136	1.62453e-06	0.000874162	5.19664
Asrgl1	0.710609	3.99499	6.01634	2.47505e-06	0.0012684	4.83138
Fdps	-1.97723	6.22056	-5.99159	2.63695e-06	0.00128995	4.77182
Avpr1a	-1.59868	3.77433	-5.96109	2.8514e-06	0.00133421	4.69608
Gm14403	1.50264	3.15165	5.91201	3.23413e-06	0.00145024	4.58065
Glt1d1	1.30247	4.86554	5.89253	3.40016e-06	0.0014637	4.53369
Tmem50a	0.732526	5.66122	5.84637	3.82877e-06	0.00154439	4.41976
Elmo2	-0.938734	3.20763	-5.84175	3.8746e-06	0.00154439	4.38903
Cyp2a5	3.602	7.69384	5.7916	4.40906e-06	0.00169465	4.27742
Eps8l2	-1.11637	5.78523	-5.75379	4.8609e-06	0.00173486	4.19572
Atf5	-1.25602	7.21547	-5.74402	4.98507e-06	0.00173486	4.17031
Abcg5	1.4761	7.25387	5.73541	5.09716e-06	0.00173486	4.13484
Grk3	-1.98095	3.45795	-5.73079	5.15847e-06	0.00173486	4.11973
Slc30a10	-1.68054	4.89544	-5.67097	6.02134e-06	0.00195686	3.99354
Acot11	1.5901	3.44149	5.66078	6.18223e-06	0.00195686	3.86996
Gm4631	0.814555	5.78321	5.62739	6.74078e-06	0.0020416	3.88471
Arhgef19	-1.1493	4.30458	-5.62235	6.82937e-06	0.0020416	3.87176
Fras1	-1.35787	3.35177	-5.60927	7.06484e-06	0.00205491	3.83507
Rhobtb1	1.15954	5.55234	5.58491	7.52564e-06	0.00213134	3.78268
Dhcr7	-1.36541	5.50265	-5.54143	8.42478e-06	0.00232481	3.67528
Nr1i2	0.866369	5.95111	5.49967	9.39055e-06	0.00252653	3.57446
Gpat4	1.01311	6.95956	5.48211	9.82926e-06	0.00258006	3.53218
Fam160a1	-1.22922	2.22224	-5.46887	1.01738e-05	0.00260691	3.47427
Zfp703	0.911357	2.27819	5.42016	1.15492e-05	0.00289052	3.35271
Elovl1	-0.764494	4.89664	-5.39103	1.24601e-05	0.00291376	3.30509
Pcsk9	-1.76569	3.75418	-5.38088	1.27941e-05	0.00291376	3.2826
Spsb3	-0.711166	3.05176	-5.37387	1.30299e-05	0.00291376	3.26367
Gm15318	-1.28835	3.24333	-5.36765	1.32432e-05	0.00291376	3.23014
Prl8a1	1.38036	2.72571	5.367	1.32654e-05	0.00291376	3.25105
Pqlc2	-0.610632	3.85022	-5.36697	1.32665e-05	0.00291376	3.2494
Fads1	-1.40427	8.54954	-5.32943	1.46316e-05	0.0031493	3.15671
Sult1d1	1.24974	6.43172	5.32089	1.49614e-05	0.00315715	3.13839
Cdk18	0.878139	5.29062	5.27995	1.66496e-05	0.00332974	3.02886
Cmpk2	-1.13805	1.82011	-5.27295	1.6957e-05	0.00332974	2.98799
Cars	-1.1141	4.76448	-5.27217	1.69914e-05	0.00332974	3.01042
Gtf2ird1	-0.816982	3.75431	-5.2716	1.70169e-05	0.00332974	3.01777
Svil	-0.828273	5.0391	-5.24597	1.81956e-05	0.0034968	2.94455
Rdh16f2	-2.49546	5.50905	-5.23706	1.86243e-05	0.0035164	2.93399
Prss8	-1.38981	2.05392	-5.21956	1.94964e-05	0.00358525	2.87825
Gm14443	1.01271	2.86111	5.21646	1.96552e-05	0.00358525	2.87726
Zkscan7	1.19376	3.38178	5.20105	2.0464e-05	0.00363034	2.84068
Il4ra	-0.653388	4.70357	-5.19894	2.05771e-05	0.00363034	2.82778
Dapk2	-0.92866	3.06802	-5.19058	2.10323e-05	0.0036508	2.81994
Srebf2	-0.764918	4.4452	-5.17282	2.20326e-05	0.00368976	2.76896
Pter	-0.995049	6.19305	-5.16928	2.22378e-05	0.00368976	2.76047
Lpar2	-0.825096	1.25742	-5.16846	2.22853e-05	0.00368976	2.72342
Rab33b	-0.810085	2.68488	-5.15123	2.33139e-05	0.00377422	2.72122
Cipc	0.715756	5.23875	5.14824	2.34968e-05	0.00377422	2.70272
Hsd17b11	1.11441	7.25145	5.12814	2.47668e-05	0.00391971	2.66816
Plxnb1	-1.83808	5.61193	-5.09538	2.69862e-05	0.00420906	2.57698
Scpep1	-0.687476	4.9495	-5.07009	2.88352e-05	0.00443321	2.50777
Rhbdd2	0.928821	3.83746	5.06216	2.94409e-05	0.00446257	2.49249
Gpcpd1	2.00639	6.71049	5.05209	3.0228e-05	0.00451825	2.48171
Eaf2	1.18484	0.932785	5.03173	3.18855e-05	0.00458111	2.40414
Bco1	-0.98562	3.25946	-5.03172	3.18862e-05	0.00458111	2.43183
Dnase2b	0.458786	4.73893	5.03066	3.1975e-05	0.00458111	2.40939
Sulf2	1.15868	4.34827	5.0262	3.23513e-05	0.00458111	2.39932
Asb13	-0.53964	5.36175	-5.01128	3.36424e-05	0.00466989	2.36217
Hnmt	1.07125	4.65993	5.00898	3.38461e-05	0.00466989	2.35583
Ginm1	0.476672	5.30337	5.00029	3.46261e-05	0.00471704	2.34282
Efhd2	0.892039	5.01185	4.99273	3.53192e-05	0.00475132	2.31622
Gask1a	-1.5437	3.00141	-4.95905	3.85824e-05	0.00512622	2.25646
Gde1	0.755612	5.00192	4.94808	3.97093e-05	0.0052116	2.20457
Nmrk1	1.55844	4.26013	4.94163	4.0387e-05	0.00523669	2.20732
Aspa	0.839267	3.37794	4.87136	4.85691e-05	0.00622263	2.03546
Rab36	-1.60386	2.51875	-4.85243	5.10433e-05	0.0063953	1.99552
Zfp125	0.906067	1.94416	4.85197	5.11053e-05	0.0063953	1.98374
Pml	-0.574354	4.18695	-4.83004	5.41356e-05	0.00669663	1.92237
Cyp7a1	2.41851	6.40118	4.80818	5.73335e-05	0.00701162	1.87397
Aldoc	-1.16601	2.4749	-4.77896	6.19071e-05	0.00748589	1.81968
Cyp3a11	2.09058	10.3359	4.75371	6.61518e-05	0.00782515	1.73135
Dbr1	0.443895	2.91892	4.74593	6.75188e-05	0.00782515	1.7349
Mrgpre	-1.2841	1.79615	-4.7447	6.7736e-05	0.00782515	1.72558
1810008I18Rik	-1.26259	5.64119	-4.73958	6.86544e-05	0.00782515	1.68874
Gm14421	1.48947	2.83982	4.73828	6.88885e-05	0.00782515	1.69034
Zfp960	0.587208	2.78017	4.73725	6.90754e-05	0.00782515	1.71367
Fmo5	0.869635	9.14664	4.72436	7.14541e-05	0.0080103	1.68739
Rorc	0.965198	6.08271	4.71949	7.23738e-05	0.00802976	1.64657
Arsg	-1.08797	4.90107	-4.7096	7.42796e-05	0.00810676	1.61266
Cpeb1	1.47278	2.33195	4.70425	7.53293e-05	0.00810676	1.63762
Tmem125	-0.773667	2.77487	-4.70183	7.58096e-05	0.00810676	1.63333
Adam11	2.26529	5.32371	4.70047	7.60809e-05	0.00810676	1.60054
Crebrf	0.70794	4.69627	4.66462	8.35938e-05	0.00881996	1.49869
Marveld1	1.17461	5.1033	4.63828	8.95814e-05	0.00935995	1.43495
Hunk	-1.31781	1.10443	-4.63056	9.14176e-05	0.00945996	1.45588
Nampt	1.15089	5.81049	4.58125	0.000104056	0.0105846	1.30096
Cry1	0.80645	2.40447	4.58053	0.000104253	0.0105846	1.33701
Fam20a	-0.563665	4.99549	-4.57149	0.000106755	0.0107373	1.26711
Itga5	-0.92162	4.23439	-4.556	0.000111188	0.0110797	1.24295
Castor2	-0.960417	1.72262	-4.55005	0.000112938	0.011095	1.26485
Ncald	-1.04863	3.12069	-4.54628	0.000114061	0.011095	1.25227
Slc27a2	0.746917	10.1562	4.54503	0.000114434	0.011095	1.25332
Tspan33	-0.977785	3.27216	-4.54076	0.000115725	0.01112	1.21448
4930523C07Rik	0.756049	3.17286	4.53085	0.000118774	0.0112657	1.19674
Nr1d1	-0.81732	6.66729	-4.52906	0.000119336	0.0112657	1.17994
Dtx4	-1.10253	3.46679	-4.50977	0.000125533	0.0117477	1.14937
Slc22a5	0.904855	4.34494	4.48223	0.000134941	0.0125192	1.04891
Maco1	0.513773	4.98751	4.46646	0.000140639	0.0129364	1.00461
Sh3pxd2a	-0.988187	4.92841	-4.4626	0.000142068	0.0129571	1.00126
Slc2a1	0.876296	2.8605	4.45424	0.000145221	0.0131333	1.01895
Smarca2	0.570468	6.47208	4.43792	0.000151571	0.0135934	0.957478
Saa3	1.87473	2.65687	4.42908	0.000155123	0.013706	0.96228
2010315B03Rik	0.43077	4.38252	4.42847	0.000155374	0.013706	0.910496
Tsku	2.45955	4.39147	4.4156	0.000160704	0.0139813	0.89426
Slc5a6	1.28922	4.06492	4.41468	0.000161093	0.0139813	0.89814
Dna2	-0.706967	3.42303	-4.41016	0.000163014	0.0140348	0.902314
N4bp2l1	0.890935	5.62452	4.3971	0.000168689	0.0142243	0.846116
Gda	0.907892	4.90043	4.39434	0.000169916	0.0142243	0.827892
Pnpla2	0.564512	5.6951	4.39361	0.000170238	0.0142243	0.831096
Fam120b	0.400675	4.51857	4.39302	0.000170501	0.0142243	0.823946
Lasp1	-0.578062	6.8571	-4.38012	0.000176367	0.0145946	0.822186
Amotl2	0.771841	4.49746	4.37735	0.000177652	0.0145946	0.784416
Camk1d	-1.25944	5.86529	-4.36414	0.000183907	0.014994	0.764062
Crip2	-0.990431	4.64455	-4.32403	0.000204274	0.0165293	0.658322
Insig2	-1.04985	7.30541	-4.31671	0.000208226	0.0167234	0.682012
Pglyrp2	-0.838886	6.34077	-4.30878	0.000212591	0.0168346	0.628745
Poglut2	-0.453756	2.73062	-4.30852	0.000212739	0.0168346	0.676062
Tjp3	-0.964092	3.4396	-4.29778	0.000218803	0.017188	0.6352
Asap2	-1.58711	2.82407	-4.29328	0.000221392	0.0172654	0.652977
Cntrl	0.627993	4.61781	4.28954	0.000223571	0.0173098	0.566341
Abcg8	1.07143	7.33449	4.2836	0.000227073	0.0173429	0.600591
Gm15343	-0.579796	2.47072	-4.28335	0.00022722	0.0173429	0.624574
Irf6	-0.916019	5.0845	-4.25593	0.000244114	0.0185011	0.487796
Chpt1	1.03839	7.07142	4.24716	0.000249771	0.0187179	0.508655
Map3k5	0.687711	4.80159	4.24612	0.000250454	0.0187179	0.459335
Adarb1	0.699851	4.00332	4.23917	0.000255042	0.0189294	0.450954
Stra6l	-0.727357	7.2907	-4.23012	0.000261152	0.0191389	0.465826
Prmt9	0.361881	3.60823	4.22972	0.000261422	0.0191389	0.439086
H2bc21	-0.730872	0.935446	-4.22071	0.000267646	0.0194622	0.485253
Raf1	-0.401369	6.21509	-4.21502	0.000271659	0.0196215	0.401106
P2ry1	1.38993	3.11758	4.20759	0.000276978	0.0198722	0.419156
Plekha5	-0.355776	4.73211	-4.1799	0.000297744	0.0211402	0.298402
Gramd4	-0.934957	2.33719	-4.17883	0.000298579	0.0211402	0.382536
Glt28d2	-0.602519	1.61996	-4.17025	0.00030534	0.0214775	0.358327
Gimd1	-1.47138	1.76547	-4.16388	0.000310459	0.0215561	0.351074
Bfar	0.34893	5.76034	4.16387	0.000310462	0.0215561	0.26744
Usp2	3.21105	4.07889	4.15703	0.000316052	0.0218035	0.29196
Serpina1d	-1.0371	11.3839	-4.15236	0.000319931	0.0218233	0.324834
Tmprss2	-0.93553	2.67162	-4.15069	0.000321321	0.0218233	0.293794
Tk1	1.54166	4.67504	4.14908	0.000322672	0.0218233	0.226188
Amt	-0.514697	5.58918	-4.14698	0.00032445	0.0218233	0.222289
Nedd4l	-1.09582	4.93558	-4.14352	0.000327388	0.0218842	0.211417
Gemin2	0.507388	3.45542	4.13549	0.00033431	0.0221492	0.21245
Ceacam1	-0.502346	7.1386	-4.13417	0.000335469	0.0221492	0.206143
A630031M04Rik	1.79358	2.03893	4.12555	0.000343093	0.0225081	0.255479
Traf3ip2	-0.877877	1.13622	-4.12332	0.000345087	0.0225081	0.256804
Crcp	0.527923	4.22818	4.11635	0.000351412	0.0227825	0.143254
Shank2	-0.845907	3.54932	-4.10712	0.000359969	0.0231116	0.167926
Snx24	-0.550493	3.41588	-4.10625	0.000360783	0.0231116	0.156115
Stard5	0.521072	6.91616	4.10315	0.000363705	0.0231609	0.155248
Mcm7	-0.611329	3.46542	-4.08911	0.00037725	0.0238822	0.127405
Rab11fip4	-1.56442	2.64401	-4.07927	0.000387038	0.0243585	0.130334
Sc5d	-1.01049	7.74149	-4.06415	0.000402567	0.0251885	0.0554922
Ing1	0.395453	3.39309	4.0525	0.000414958	0.0257067	0.021394
Pla1a	-0.591091	4.86367	-4.04869	0.000419089	0.0257067	-0.0249914
Fzd4	0.929357	5.27205	4.04822	0.000419598	0.0257067	-0.0261176
Bnip3	0.563795	7.33058	4.04748	0.000420403	0.0257067	0.0312053
Ttc30b	0.422559	2.53783	4.02833	0.000441863	0.0268662	-0.00509922
C1rl	-0.409531	7.45469	-4.01396	0.000458667	0.0276033	-0.0534887
Coq10b	1.65572	4.92517	4.01359	0.000459115	0.0276033	-0.101176
Pla2g6	1.12281	5.56853	4.00901	0.000464603	0.0277781	-0.1059
Pus7	0.538064	3.02123	4.00454	0.000470029	0.0279473	-0.0635592
Marveld2	-0.651762	3.41202	-3.98822	0.000490371	0.0289452	-0.126845
Nxpe2	-0.478894	4.15563	-3.98622	0.000492921	0.0289452	-0.177848
Plxna2	-1.28129	4.31347	-3.98469	0.000494882	0.0289452	-0.163214
Etnk2	0.990737	7.66697	3.97831	0.00050314	0.0292691	-0.131866
Ipmk	0.626941	5.7367	3.97409	0.000508681	0.0294324	-0.197956
B930095G15Rik	-0.789062	1.70821	-3.97077	0.000513067	0.0295274	-0.0999966
Rassf4	-0.969176	3.04971	-3.95569	0.000533526	0.0302844	-0.182435
Papss2	0.931262	7.09481	3.95559	0.000533673	0.0302844	-0.21075
Cbs	-0.747009	8.35607	-3.95421	0.000535583	0.0302844	-0.170396
Las1l	0.302927	4.81294	3.95285	0.000537476	0.0302844	-0.26157
Mtss1	0.669153	7.4508	3.94961	0.000542003	0.0303804	-0.203385
Prpf31	-0.364242	3.35256	-3.94388	0.000550104	0.0306747	-0.24006
Cd74	1.425	6.48557	3.92196	0.000582246	0.0322996	-0.330102
Cpsf4l	1.21734	3.10549	3.90677	0.000605582	0.0333596	-0.330534
Cyp3a59	1.53519	4.85878	3.9051	0.000608202	0.0333596	-0.36872
Trem2	1.08805	2.50797	3.90226	0.000612688	0.0333596	-0.286193
Rsad2	-1.32052	2.31578	-3.90159	0.000613753	0.0333596	-0.288043
Cdh1	-1.53696	4.61256	-3.89142	0.000630096	0.0340758	-0.399099
Shld1	0.722927	2.55559	3.87714	0.000653797	0.0351808	-0.354355
Scd1	2.2438	12.7296	3.8675	0.000670276	0.0358881	-0.334528
Aldh3a2	1.56549	7.76814	3.86238	0.000679206	0.0361862	-0.429059
Flcn	-0.429699	5.10453	-3.85594	0.000690592	0.036526	-0.495465
Smo	-0.462302	3.57963	-3.85382	0.000694373	0.036526	-0.486405
Hmgcs1	-1.15803	6.52955	-3.85304	0.000695766	0.036526	-0.481995
Mvk	-0.998107	2.84518	-3.851	0.000699448	0.0365411	-0.424267
Dnaja1	0.538241	7.57691	3.84825	0.000704421	0.0365585	-0.437773
Coa6	0.832526	3.0622	3.84707	0.000706576	0.0365585	-0.484078
Cyp2e1	0.811555	12.6221	3.83534	0.000728285	0.037424	-0.409078
Sh2b3	0.676714	4.33259	3.83429	0.000730258	0.037424	-0.542483
Zbtb14	0.468048	3.38167	3.83102	0.000736444	0.0375621	-0.506969
Lnx2	-0.773222	2.89516	-3.82275	0.000752311	0.0381904	-0.490928
Slc25a34	0.914556	2.46535	3.81821	0.00076116	0.0384582	-0.491424
Slc25a51	0.757662	5.41962	3.81629	0.000764934	0.0384683	-0.582255
Car5b	-0.552675	1.70629	-3.80955	0.000778348	0.0388114	-0.483412
Adar	-0.538961	4.44121	-3.80818	0.000781085	0.0388114	-0.600368
Acat2	-0.742601	5.58041	-3.80744	0.000782575	0.0388114	-0.609658
Fam214b	0.587942	3.86693	3.80358	0.000790394	0.0389373	-0.607192
Upp2	1.89767	8.53855	3.80262	0.000792349	0.0389373	-0.523984
Nup210	-0.58164	4.3906	-3.79522	0.000807592	0.0393958	-0.626275
Dpy19l3	-0.978904	3.47863	-3.79455	0.000809001	0.0393958	-0.640304
Pcnx4	-0.535378	2.59939	-3.78559	0.000827872	0.0401332	-0.56196
Lpin1	1.3282	6.25364	3.77157	0.000858267	0.0414201	-0.629737
Acot1	2.20813	2.64135	3.76591	0.000870848	0.0418396	-0.609545
Agtr1a	-0.390577	5.81905	-3.76265	0.000878165	0.0420036	-0.712235
Nmt1	0.267471	5.90951	3.75312	0.00089993	0.0428542	-0.727387
Fbf1	1.26973	3.39017	3.74052	0.000929541	0.044003	-0.720182
Prim1	-0.713374	1.48422	-3.73939	0.000932233	0.044003	-0.649982
Gm14399	0.674568	1.17029	3.73195	0.000950213	0.0446558	-0.652587
Spata13	-0.77615	4.90994	-3.72454	0.000968452	0.0453151	-0.802567
Slc35e3	0.447455	4.13491	3.71976	0.000980386	0.0456749	-0.825716
Klhdc7a	-0.624598	5.90507	-3.70776	0.00101103	0.0468995	-0.846218
Abcg1	1.04573	2.4049	3.69947	0.00103274	0.0477011	-0.749742
Tmie	-0.781468	4.03365	-3.69175	0.00105334	0.0484448	-0.850853
Tuba1b	-0.731586	5.49689	-3.68549	0.00107036	0.0487115	-0.90042
Sod2	0.458396	6.94291	3.68329	0.00107641	0.0487115	-0.852344
Reps1	-0.286018	3.98127	-3.68099	0.00108276	0.0487115	-0.896399
Rab43	0.700659	7.09911	3.67897	0.00108839	0.0487115	-0.869049
Zfyve26	-0.540075	5.29167	-3.67817	0.00109062	0.0487115	-0.923283
Apom	-0.967509	7.09754	-3.67778	0.00109171	0.0487115	-0.861526
Ppm1k	0.877646	6.07258	3.67667	0.0010948	0.0487115	-0.89845
Rmnd1	0.609374	4.7398	3.67642	0.0010955	0.0487115	-0.901725
Poglut1	-0.470658	3.36029	-3.67486	0.00109988	0.0487115	-0.880496
Ahcy	0.651432	9.58571	3.66458	0.0011292	0.0497301	-0.889137
Aco2	0.470504	7.23188	3.66357	0.00113212	0.0497301	-0.900304
