# Supplementary material for: Precision pharmacological reversal of strain-specific diet-induced metabolic syndrome in mice informed by epigenetic and transcriptional regulation
Source: PLoS Genet. 2023 Oct 23;19(10):e1010997. doi: 10.1371/journal.pgen.1010997 (PMC10621921; doi:10.1371/journal.pgen.1010997)
Supplement: S5 Table — Differentially expressed genes between the American vs. standard diet common to BL6, A/J, and NOD with metabolic activity/pathway annotations from the Ingenuity Knowledge Base and KEGG database. (XLSX) [file pgen.1010997.s015.xlsx]

## Sheet: Strain Agnostic Diet DEGs
Gene	Avg Expression	A/J log2 Fold Change	A/J Moderated t-statistic	A/J p-value	AJ/ BH FDR-adjusted p-value	A/J B-statistic	BL6 log2 Fold Change	BL6 Moderated t-statistic	BL6 p-value	BL6 BH FDR-adjusted p-value	BL6 B-statistic	NOD log2 Fold Change	NOD Moderated t-statistic	NOD p-value	NOD BH FDR-adjusted p-value	NOD B-statistic	Metabolic Activity - Ingenuity Knowledge Base1	Metabolic Pathways - KEGG Database2
1810008I18Rik	5.64119	-1.13914	-4.59986	9.90932e-05	0.0190436	1.32786	-1.33479	-5.51359	9.05675e-06	0.000928274	3.55093	-1.26259	-4.73958	6.86544e-05	0.00782515	1.68874
Abcg5	7.25387	1.66217	7.59361	5.00483e-08	2.6931e-05	8.48382	1.02082	4.64741	8.74585e-05	0.00405702	1.40186	1.4761	5.73541	5.09716e-06	0.00173486	4.13484	Regulates cholesterol	Cholesterol metabolism
Acat2	5.58041	-1.16535	-6.44233	8.39354e-07	0.000347428	5.86138	-0.686688	-3.75902	0.000886394	0.0179988	-0.845297	-0.742601	-3.80744	0.000782575	0.0388114	-0.609658	Regulates cholesterol	C5 Isoprenoid biosynthesis
Acot11	3.44149	1.00348	5.47357	1.00502e-05	0.00284631	3.49946	1.52775	7.99997	1.92519e-08	1.29493e-05	9.47956	1.5901	5.66078	6.18223e-06	0.00195686	3.86996	Regulates cholesterol	Lipid biosynthesis
Adam11	5.32371	2.88732	6.69691	4.43872e-07	0.00019904	6.46485	2.66606	5.83064	3.98709e-06	0.000523282	4.36559	2.26529	4.70047	7.60809e-05	0.00810676	1.60054	Regulated by cholesterol
Aldoc	2.4749	-1.95902	-8.90507	2.4796e-09	2.82661e-06	11.054	-1.81199	-8.79071	3.19329e-09	3.1242e-06	11.1172	-1.16601	-4.77896	6.19071e-05	0.00748589	1.81968	Role in glycolysis and gluconeogenesis	Glycolysis/Gluconeogenesis
Camk1d	5.86529	-1.1278	-4.27121	0.000234551	0.03831	0.511451	-1.08342	-4.17577	0.000300974	0.00920195	0.174663	-1.25944	-4.36414	0.000183907	0.014994	0.764062	Regulated by cholesterol
Capn10	3.66835	-1.00057	-8.01777	1.84719e-08	1.41996e-05	9.39439	-0.894507	-7.86934	2.61113e-08	1.56116e-05	9.19938	-0.866027	-6.50893	7.1e-07	0.000545787	5.99396	Regulates D-glucose
Cyp3a11	10.3359	1.98798	5.58108	7.60074e-06	0.0022722	3.74861	1.37255	3.64873	0.00117586	0.0214122	-0.932769	2.09058	4.75371	6.61518e-05	0.00782515	1.73135	Regulates steroids	Steroid hormone biosynthesis
Cyp51	4.69368	-3.82104	-14.1827	1.15825e-13	1.24651e-09	19.6464	-2.74226	-11.4156	1.46099e-11	7.86157e-08	16.2398	-2.73848	-9.2755	1.10571e-09	5.94985e-06	11.7995	Regulates cholesterol	Steroid biosynthesis
Dhcr7	5.50265	-2.07207	-8.88952	2.5661e-09	2.82661e-06	11.2576	-1.41935	-6.28368	1.25292e-06	0.000254414	5.46808	-1.36541	-5.54143	8.42478e-06	0.00232481	3.67528	Regulates cholesterol	Steroid biosynthesis
Fdps	6.22056	-3.39456	-10.5949	7.1865e-11	1.28902e-07	14.3904	-2.48814	-7.69671	3.91954e-08	2.22011e-05	8.78435	-1.97723	-5.99159	2.63695e-06	0.00128995	4.77182	Regulates cholesterol	Terpenoid biosynthesis
Fmo5	9.14664	0.78826	5.00514	3.41885e-05	0.00750891	2.36728	0.937024	5.33942	1.42551e-05	0.00124519	3.18345	0.869635	4.72436	7.14541e-05	0.0080103	1.68739	Regulates cholesterol	Taurine and Hypotaurine metabolism
Fras1	3.35177	-0.938924	-4.66103	8.43864e-05	0.0168179	1.48732	-1.12878	-5.0806	2.80514e-05	0.00187509	2.51417	-1.35787	-5.60927	7.06484e-06	0.00205491	3.83507
Ginm1	5.30337	0.344419	4.12466	0.00034389	0.0493459	0.132215	0.278492	3.33171	0.00262093	0.0330007	-1.894	0.476672	5.00029	3.46261e-05	0.00471704	2.34282
Hmgcs1	6.52955	-2.79051	-9.70355	4.44648e-10	6.83615e-07	12.7999	-1.40421	-4.85014	5.13523e-05	0.00284669	1.9136	-1.15803	-3.85304	0.000695766	0.036526	-0.481995	Regulates cholesterol	C5 Isoprenoid biosynthesis
Idi1	5.35916	-3.55064	-11.0461	2.96411e-11	7.97494e-08	15.1415	-3.07084	-10.2558	1.42081e-10	3.05816e-07	14.1179	-2.21815	-6.66285	4.83154e-07	0.000433308	6.36044	Regulates cholesterol	C5 Isoprenoid biosynthesis
Mvk	2.84518	-1.50853	-6.34482	1.07334e-06	0.000398322	5.58671	-1.5817	-7.3423	9.13372e-08	3.69229e-05	7.98617	-0.998107	-3.851	0.000699448	0.0365411	-0.424267	Regulates cholesterol	C5 Isoprenoid biosynthesis
Nsdhl	4.66448	-3.09603	-13.4479	3.88698e-13	2.09158e-09	18.7824	-2.25154	-10.9043	3.90497e-11	1.40084e-07	15.3574	-1.89473	-7.83786	2.81107e-08	7.61339e-05	8.98528	Regulates cholesterol	Steroid biosynthesis
Pcsk9	3.75418	-2.29325	-7.91491	2.34718e-08	1.68402e-05	9.1607	-2.71764	-10.3086	1.2767e-10	3.05816e-07	14.2367	-1.76569	-5.38088	1.27941e-05	0.00291376	3.2826	Regulates cholesterol	Cholesterol metabolism
Prss8	2.05392	-1.38138	-5.4576	1.04765e-05	0.00289096	3.45097	-2.24372	-9.71629	4.32906e-10	7.7649e-07	12.9053	-1.38981	-5.21956	1.94964e-05	0.00358525	2.87825
Rdh11	4.50165	-2.65503	-8.87898	2.62647e-09	2.82661e-06	11.1725	-2.13269	-7.93929	2.21736e-08	1.40372e-05	9.35813	-2.58821	-7.83504	2.82973e-08	7.61339e-05	8.93832		Retinol metabolism
Sc5d	7.74149	-1.42333	-6.06409	2.19058e-06	0.000760485	4.94041	-0.870417	-3.47907	0.00180969	0.0269829	-1.41023	-1.01049	-4.06415	0.000402567	0.0251885	0.0554922	Regulates cholesterol	Steroid biosynthesis
Slco2a1	5.26511	-0.798786	-4.77875	6.19422e-05	0.013071	1.76694	-1.35029	-8.2507	1.0794e-08	8.93576e-06	10.0501	-1.17316	-6.39643	9.42244e-07	0.000633777	5.74492	Regulates lipids
Sqle	3.34921	-4.41814	-12.3849	2.45494e-12	8.80668e-09	16.9796	-4.37277	-13.3539	4.5543e-13	4.90133e-09	19.1778	-2.72168	-6.7046	4.35456e-07	0.000433308	6.34423	Regulates cholesterol	Steroid biosynthesis
Srebf2	4.4452	-0.898675	-6.67654	4.66957e-07	0.000201016	6.41458	-0.893408	-6.98716	2.16644e-07	6.30142e-05	7.16006	-0.764918	-5.17282	2.20326e-05	0.00368976	2.76896	Regulates cholesterol
1: Entry indicates the first of: "Regulates cholesterol", "Regulated by cholesterol", or metabolic pathway
2: Entry indicates the first of: "Cholesterol metabolism", "Steroid biosynthesis", "Isoprenoid biosynthesis", or metabolic pathway
