# Supplementary material for: Precision pharmacological reversal of strain-specific diet-induced metabolic syndrome in mice informed by epigenetic and transcriptional regulation
Source: PLoS Genet. 2023 Oct 23;19(10):e1010997. doi: 10.1371/journal.pgen.1010997 (PMC10621921; doi:10.1371/journal.pgen.1010997)
Supplement: S6 Table — Mouse phenotype information for BL6 and NOD mice with American diet + GW4064, American diet + vehicle, and standard diet + vehicle exposures. (XLSX) [file pgen.1010997.s016.xlsx]

## Sheet: Drug Phenotypes
ID	Strain	Tx	Sex	Diet	Notes	Fat_Initial (g)	Lean_Initial (g)	Weight_Initial (g)	Fat_6wks (g)	Lean_6wks (g)	Weight_6wks (g)	% Body Fat Gain	Total Chloestrol Averages (mg/dL)	HDL Chloestrol Averages (mg/dL)	LDL Chloestrol Averages (mg/dL)	Hepatic Triglycerides (Average; µg/mg Liver)
501	BL6	DRUG	M	American		1.82	28.23	30.75	2.96	26.55	30.49	0.037894	194.968	179.184	46.0654	16.5289
502	BL6	DRUG	M	American		2.6	25.09	28.72	3.87	25.52	30.21	0.037574	255.409	204.322	70.4513	14.1529
503	BL6	DRUG	M	American		2.75	29.59	33.33	6.34	29.23	36.57	0.0908579	262.182	219.884	96.83	18.847
504	BL6	DRUG	M	American		3.32	25.01	28.88	4.95	24.2	30.26	0.0486238	254.283	210.66	37.35	14.5526
505	BL6	DRUG	M	American		1.6	27.3	29.71	4.6	27.6	33.39	0.0839119	199.54	177.693	23.4656	17.8675
506	NOD	DRUG	M	American	Early Death	3.15	23.44	27.53	.	.	.	.	.	.	.	20.8534
507	NOD	DRUG	M	American		3.1	25.75	29.92	4.92	25.52	31.97	0.0502847	293.367	220.22	63.2158	54.2825
508	NOD	DRUG	M	American		3.34	26.03	30.14	5.68	25.05	31.92	0.0671287	289.38	206.969	80.3217	21.6942
509	NOD	DRUG	M	American		3.75	26.44	31.25	4.49	25.78	31.67	0.0217746	275.115	212.251	75.394	13.9709
510	NOD	DRUG	M	American	Early Death	2.32	24.88	28.19	.	.	.	.	215.138	184.911	53.2514	50.6198
511	BL6	VEHICLE	M	American		1.88	27.14	29.81	9.54	28.09	38.48	0.184855	313.038	238.82	99.0318	64.7047
512	BL6	VEHICLE	M	American		2.26	23.33	25.9	8.53	23.21	32.74	0.173279	305.587	221.468	76.844	47.2804
513	BL6	VEHICLE	M	American		2.01	26.74	29.42	12.19	27.24	40.46	0.232964	269.325	219.166	57.0608	85.1699
514	BL6	VEHICLE	M	American		1.63	26.75	28.74	7.13	26.4	34.83	0.147993	306.198	239.657	100.779	61.039
515	BL6	VEHICLE	M	American		2	28.02	30.77	10.08	28.54	39.53	0.189998	264.287	196.448	72.2033	66.8905
516	NOD	VEHICLE	M	American	Early Death	3.13	24.42	28.6	.	.	.	.	325.708	92.8745	266.36	105.942
517	NOD	VEHICLE	M	American		3.01	26.63	30.65	4.67	26.03	31.82	0.0485575	302.881	261.451	130.855	49.2178
518	NOD	VEHICLE	M	American		1.99	27.61	30.78	3.92	27.47	33.04	0.0539917	310.706	229.861	94.8672	28.3621
519	NOD	VEHICLE	M	American		2.87	24.55	28.43	4.81	23.96	29.91	0.0598661	274.45	221.467	75.2645	23.6535
520	NOD	VEHICLE	M	American		2.6	24.92	28.34	3.25	22.67	27.09	0.0282273	266.298	274.339	142.305	56.6996
521	BL6	VEHICLE	M	Standard		2.82	26.57	29.95	4.55	26.59	32.21	0.0471036	258.303	237.804	53.5721	5.89451
522	BL6	VEHICLE	M	Standard		2.2	27.16	29.78	4.97	27.53	33.34	0.0751951	249.854	206.904	31.8029	5.6933
523	BL6	VEHICLE	M	Standard		2.19	27.66	30.39	5.3	28.65	34.76	0.0804109	216.852	197.657	28.5851	8.79765
524	BL6	VEHICLE	M	Standard		2.35	26.07	28.85	3.85	26.25	31.06	0.0424978	186.923	183.481	26.2494	4.85718
525	BL6	VEHICLE	M	Standard		2.94	27.64	31.04	5.98	28.36	35.39	0.0742578	119.471	116.837	17.5506	16.0772
526	NOD	VEHICLE	M	Standard		2.19	25.47	28.53	4.65	23.66	29.08	0.0831424	227.374	211.399	37.692	4.2705
527	NOD	VEHICLE	M	Standard		2.4	29.66	32.89	3.67	28.9	33.61	0.0362232	207.09	183.501	25.9335	4.50813
528	NOD	VEHICLE	M	Standard		2.07	27.45	30.6	3.55	27.52	32.31	0.042226	221.166	209.655	19.6261	5.50468
529	NOD	VEHICLE	M	Standard		2.83	25.54	29.21	4.38	24.39	29.61	0.0510384	195.741	172.363	20.1396	4.01929
530	NOD	VEHICLE	M	Standard	Early Death	2.51	25.28	28.61	.	.	.	.	261.201	224.984	112.504	2.44653
