# Supplementary material for: Precision pharmacological reversal of strain-specific diet-induced metabolic syndrome in mice informed by epigenetic and transcriptional regulation
Source: PLoS Genet. 2023 Oct 23;19(10):e1010997. doi: 10.1371/journal.pgen.1010997 (PMC10621921; doi:10.1371/journal.pgen.1010997)
Supplement: S7 Table — Hepatic histopathology severity scoring of BL6 and NOD mice with American diet + GW4064, American diet + vehicle, and standard diet + vehicle exposures. (XLSX) [file pgen.1010997.s017.xlsx]

## Sheet: Drug Hepatic Histopathology
Slide	Lesion	Glycogenosis Score	Lipidosis Score	Recut	Group
FXR501	N	0.5	0	Y	BL6 - American + GW4064
FXR502	N	0.5	0	Y	BL6 - American + GW4064
FXR503	N	0.5	0.25		BL6 - American + GW4064
FXR504	N	0.5	0.25		BL6 - American + GW4064
FXR505	N	0.75	0.25		BL6 - American + GW4064
FXR507	N	1	0.25		NOD - American + GW4064
FXR508	Y	0.5	0.75	Y	NOD - American + GW4064
FXR509	N	0.5	0.25	Y	NOD - American + GW4064
FXR511	Y	4	3.5	Y	BL6 - American + Vehicle
FXR512	Y	4	2.5		BL6 - American + Vehicle
FXR513	Y	4	3		BL6 - American + Vehicle
FXR514	Y	4	4		BL6 - American + Vehicle
FXR515	Y	3.5	4	Y	BL6 - American + Vehicle
FXR517	Y	3	2.5	Y	NOD - American + Vehicle
FXR518	Y	2.5	2.5	Y	NOD - American + Vehicle
FXR519	Y	2.5	3		NOD - American + Vehicle
FXR520	Y	2	2		NOD - American + Vehicle
FXR521	N	0.5	0		BL6 - Control + Vehicle
FXR522	N	0.25	0	Y	BL6 - Control + Vehicle
FXR523	N	0.25	0		BL6 - Control + Vehicle
FXR524	N	0.25	0		BL6 - Control + Vehicle
FXR525	N	0.5	0.75	Y	BL6 - Control + Vehicle
FXR526	N	0.25	0	Y	NOD - Control + Vehicle
FXR527	N	0.25	0	Y	NOD - Control + Vehicle
FXR528	N	0.25	0		NOD - Control + Vehicle
FXR529	N	0.25	0		NOD - Control + Vehicle
KEY: 0 = Normal, 1 = Slight, 2 = Moderate, 3 = Marked, 4 = Severe
