# Supplementary material for: Precision pharmacological reversal of strain-specific diet-induced metabolic syndrome in mice informed by epigenetic and transcriptional regulation
Source: PLoS Genet. 2023 Oct 23;19(10):e1010997. doi: 10.1371/journal.pgen.1010997 (PMC10621921; doi:10.1371/journal.pgen.1010997)
Supplement: S8 Table — Nominally differentially expressed genes within the FXR (Nr1h4) master regulatory network between BL6 mice given the American diet + GW4064 vs. American diet + vehicle. (XLSX) [file pgen.1010997.s018.xlsx]

## Sheet: BL6 Drug Nominal DEGs FXR
Gene	log2 Fold Change	Avg Expression	Moderated t-statistic	p-value	B-statistic
Abcc3	-0.983854	7.10093	-3.77349	0.0009641	-0.722464
Acaca	0.851342	7.55368	2.30831	0.030155	-3.78898
Cd36	-0.858305	4.52366	-2.74472	0.0114397	-3.05932
Cyp3a59	-1.68401	4.38812	-4.22391	0.000312792	0.331254
Cyp51	1.33128	5.23075	5.22884	2.51869e-05	2.67297
Dhcr7	0.841941	5.70661	3.86416	0.000769461	-0.558299
Fabp2	-0.864736	6.53721	-3.85937	0.000778681	-0.539785
Fabp5	3.05342	4.97217	4.65433	0.000106048	1.337
Fdft1	0.907021	5.79548	4.38359	0.00020943	0.665537
Fdps	1.63516	7.09924	3.47691	0.00200394	-1.38456
Gpam	0.838133	7.17337	3.10926	0.00487486	-2.19314
Gsta2	-1.79074	3.80755	-3.42694	0.00226434	-1.44566
Gsta4	-0.612603	5.48481	-2.85582	0.00885266	-2.83699
Hmgcr	1.75353	5.44633	6.20645	2.30318e-06	4.93004
Hmgcs1	0.79412	6.85443	2.99367	0.00641168	-2.49069
Idi1	1.54568	5.39916	4.94861	5.06893e-05	2.01278
Insig1	1.02	8.04154	3.93016	0.000652688	-0.322555
Insig2	-0.520297	7.95436	-2.70685	0.012474	-3.0419
Lcn2	0.867299	3.10214	2.8689	0.00858763	-2.77493
Lss	1.04939	5.13864	5.56409	1.09838e-05	3.45775
Msmo1	0.670249	5.56124	2.91962	0.00762933	-2.69799
Mvd	1.83058	3.27803	5.61149	9.77474e-06	3.55098
Nr0b2	-0.574489	5.6623	-2.35177	0.0274634	-3.85826
Nr1i3	-0.803455	7.31899	-2.55279	0.0176599	-3.38343
Nsdhl	1.20142	4.52805	4.29902	0.000259023	0.487997
Ppargc1a	1.04918	2.23283	3.95722	0.000610049	-0.237214
Sc5d	0.627089	7.95054	3.09768	0.00501121	-2.18336
Srebf2	0.525952	5.25076	4.25468	0.000289537	0.354213
