# Supplementary material for: Precision pharmacological reversal of strain-specific diet-induced metabolic syndrome in mice informed by epigenetic and transcriptional regulation
Source: PLoS Genet. 2023 Oct 23;19(10):e1010997. doi: 10.1371/journal.pgen.1010997 (PMC10621921; doi:10.1371/journal.pgen.1010997)
Supplement: S9 Table — Nominally differentially expressed genes within the FXR (Nr1h4) master regulatory network between NOD mice given the American diet + GW4064 vs. American diet + vehicle. (XLSX) [file pgen.1010997.s019.xlsx]

## Sheet: NOD Drug Nominal DEGs FXR
Gene	log2 Fold Change	Avg Expression	Moderated t-statistic	p-value	B-statistic
Arrdc3	-0.73449	8.05468	-2.72567	0.0119494	-2.88706
Cyp51	1.30357	5.23075	3.43599	0.00221486	-1.38014
Dhcr7	0.971756	5.70661	3.69783	0.00116303	-0.868174
Fabp1	-0.638454	11.4842	-3.17942	0.00412214	-1.88905
Fabp2	-0.7461	6.53721	-2.84779	0.00901927	-2.71765
Fdps	1.43179	7.09924	2.82875	0.00942639	-2.76812
Gsta3	1.06711	9.80173	5.00158	4.43985e-05	2.08385
Gstm2	0.604701	5.6983	2.72051	0.0120912	-2.98483
Gstm3	1.19239	5.34967	2.1503	0.0420951	-4.07284
Gstm1	0.611001	9.68033	2.35911	0.0270314	-3.52122
Hmgcr	0.90896	5.44633	2.62688	0.014955	-3.16467
Idi1	1.03193	5.39916	2.50154	0.019791	-3.36799
Insig1	1.29459	8.04154	4.55822	0.000135019	1.1291
Lcn2	2.08924	3.10214	4.3477	0.000229199	0.619542
Msmo1	1.1138	5.56124	3.83183	0.000833957	-0.548205
Mvk	0.664097	3.56762	2.22013	0.0363715	-3.78306
Nsdhl	0.824571	4.52805	2.14155	0.0428669	-3.97252
Sc5d	0.693773	7.95054	3.23169	0.00363563	-1.87815
Spp1	0.698037	5.27308	2.74406	0.011457	-2.95876
Srebf2	0.606837	5.25076	4.0379	0.000498609	-0.0899161
