# Supplementary material for: Precision pharmacological reversal of strain-specific diet-induced metabolic syndrome in mice informed by epigenetic and transcriptional regulation
Source: PLoS Genet. 2023 Oct 23;19(10):e1010997. doi: 10.1371/journal.pgen.1010997 (PMC10621921; doi:10.1371/journal.pgen.1010997)
Supplement: S10 Table — Differentially expressed genes between BL6 mice given the American diet + GW4064 vs. American diet + vehicle. (XLSX) [file pgen.1010997.s020.xlsx]

## Sheet: BL6 Drug DEGs
Gene	log2 Fold Change	Avg Expression	Moderated t-statistic	p-value	BH FDR-adjusted p-value	B-statistic
Itih3	0.693544	9.28969	6.93764	4.11432e-07	0.00194034	6.35314
Mmp14	1.01894	4.92556	6.8711	4.79954e-07	0.00194034	6.40431
Itih4	0.746661	10.5588	6.73919	6.52431e-07	0.00194034	5.84728
Fga	0.569863	11.8597	6.68768	7.35952e-07	0.00194034	5.64709
Fgb	0.613194	11.8388	6.56084	9.91488e-07	0.00209125	5.3918
Rmdn3	-0.550435	5.81979	-6.38403	1.50703e-06	0.0025534	5.33091
Dnajc12	0.847704	2.7383	6.22762	2.18922e-06	0.0025534	4.73235
Hmgcr	1.75353	5.44633	6.20645	2.30318e-06	0.0025534	4.93004
Pex11a	-0.659764	5.84843	-6.19439	2.37078e-06	0.0025534	4.90625
Slc10a2	1.35255	4.51206	6.16076	2.57022e-06	0.0025534	4.82761
Ilf3	0.435827	3.99737	6.14597	2.66332e-06	0.0025534	4.77876
Lsr	0.801502	7.33347	6.09622	3.00222e-06	0.00263845	4.64553
Fgg	0.541647	11.4922	5.94981	4.2778e-06	0.00347028	4.15539
Enho	1.8903	4.53619	5.83537	5.65042e-06	0.00418785	3.89374
Mindy2	0.700166	4.23768	5.81373	5.95655e-06	0.00418785	4.03567
Stat3	0.641878	6.50777	5.76872	6.64852e-06	0.00432866	3.93131
Rdh11	1.45508	4.9401	5.74895	6.97774e-06	0.00432866	3.8861
Cryzl2	-0.496806	4.57336	-5.70841	7.70572e-06	0.0045147	3.79351
Eef2	0.444168	10.3283	5.67097	8.4464e-06	0.0046882	3.60866
C4b	0.56718	10.5888	5.64552	8.9908e-06	0.00474085	3.53705
Mvd	1.83058	3.27803	5.61149	9.77474e-06	0.00490878	3.55098
Lss	1.04939	5.13864	5.56409	1.09838e-05	0.00526523	3.45775
Chpt1	-0.629461	7.40276	-5.52515	1.20898e-05	0.00554345	3.36175
Zbtb16	1.55951	4.01769	5.50348	1.27535e-05	0.00560412	3.31532
Tle5	-0.437861	8.87556	-5.45183	1.44884e-05	0.00583669	3.17113
Tex261	-0.274327	5.98491	-5.44653	1.46794e-05	0.00583669	3.18491
Rassf6	0.905055	3.52332	5.43933	1.49432e-05	0.00583669	3.15892
E2f1	-0.777918	1.58821	-5.41761	1.5768e-05	0.00593891	2.84715
Iscu	-0.400319	6.26634	-5.38559	1.70687e-05	0.00620714	3.04357
Clstn3	-1.10005	3.45216	-5.30998	2.05878e-05	0.00723729	2.865
Vegfb	1.08197	3.55906	5.27908	2.22296e-05	0.00742784	2.77855
Eif4b	0.402173	7.81661	5.27353	2.25385e-05	0.00742784	2.78301
Mcm2	-0.904642	1.54443	-5.24212	2.43688e-05	0.00778769	2.43371
Cyp51	1.33128	5.23075	5.22884	2.51869e-05	0.00778874	2.67297
Apcs	1.35136	6.62172	5.21841	2.58492e-05	0.00778874	2.65005
Spc24	-0.672903	3.33064	-5.18639	2.79942e-05	0.00820074	2.58292
Tspan9	0.346525	4.9015	5.17368	2.8894e-05	0.00823556	2.53935
Atg16l2	1.14006	4.14368	5.09911	3.4798e-05	0.00936431	2.37004
Paqr7	-0.867075	5.68006	-5.09092	3.55167e-05	0.00936431	2.34524
Fmo5	-0.776997	9.23327	-5.09091	3.5518e-05	0.00936431	2.33897
Raph1	0.668043	6.0623	5.06333	3.80494e-05	0.00978706	2.28551
Cbx4	-0.589553	4.53414	-4.98397	4.63977e-05	0.0113738	2.09613
9130409I23Rik	-1.23787	3.71384	-4.96918	4.8146e-05	0.0113738	2.07347
Avpr1a	1.37277	4.49619	4.96248	4.89611e-05	0.0113738	2.06271
Abtb2	0.614879	4.19849	4.95773	4.95455e-05	0.0113738	2.05078
G6pdx	0.76523	2.22453	4.95059	5.04389e-05	0.0113738	1.97912
Idi1	1.54568	5.39916	4.94861	5.06893e-05	0.0113738	2.01278
Lbr	0.517378	3.11772	4.92369	5.3953e-05	0.0118539	1.96316
Aldh3a2	-1.21941	7.75188	-4.9029	5.68362e-05	0.0122325	1.92503
Bloc1s6	-0.318355	3.88684	-4.88367	5.9642e-05	0.0125797	1.88019
Impg2	-0.923003	1.73925	-4.81626	7.06234e-05	0.0143961	1.48193
Cmas	-0.522132	5.61315	-4.81423	7.09842e-05	0.0143961	1.68696
Pex3	-0.440514	4.39325	-4.79368	7.47382e-05	0.014743	1.65055
Gm45769	-0.407889	2.88013	-4.78586	7.62196e-05	0.014743	1.63703
Myo1e	0.493549	5.58281	4.78238	7.68884e-05	0.014743	1.61066
Acss2	1.23244	6.90535	4.77349	7.86222e-05	0.0148062	1.61978
Pter	0.491844	5.97953	4.73622	8.63325e-05	0.015973	1.50868
Rida	-0.495202	8.86871	-4.72702	8.83496e-05	0.0160644	1.51817
Hibadh	-0.380187	8.07723	-4.70894	9.24539e-05	0.0165257	1.47519
Aspa	-0.650823	3.02958	-4.68467	9.8263e-05	0.0172714	1.41365
Fads1	1.08373	8.38986	4.65525	0.000105802	0.0178765	1.35073
Fabp5	3.05342	4.97217	4.65433	0.000106048	0.0178765	1.337
Dnajb1	0.487617	4.21766	4.65154	0.000106791	0.0178765	1.31567
Crebbp	0.295168	4.73111	4.63731	0.00011068	0.0181652	1.27241
Tmc7	0.805745	1.99184	4.63273	0.000111961	0.0181652	1.17116
Rtn4ip1	-0.493325	4.75045	-4.61894	0.000115909	0.0185209	1.22415
4931406C07Rik	-0.62197	7.31817	-4.60591	0.000119767	0.0187638	1.22787
Serpina3n	0.568698	8.77001	4.60187	0.000120988	0.0187638	1.2284
Fxr1	0.280866	5.35371	4.56678	0.000132145	0.0200322	1.09611
Smc3	0.309391	4.48437	4.56431	0.000132966	0.0200322	1.10391
Maged1	0.412801	6.81297	4.55234	0.000137029	0.0202988	1.08272
Zbed5	-1.11125	1.86085	-4.54695	0.000138897	0.0202988	0.979976
Scap	0.447672	7.12217	4.54236	0.000140509	0.0202988	1.06986
Fitm1	-0.686367	4.82613	-4.5266	0.000146187	0.0208337	1.00182
Tmem250-ps	-0.290889	6.29424	-4.49944	0.000156517	0.0220083	0.948866
Trpm2	-0.694132	2.60762	-4.46575	0.000170352	0.0236385	0.917069
Elp6	-0.827318	3.43492	-4.45164	0.000176503	0.0237376	0.867361
Usp38	-0.443552	4.44918	-4.4516	0.000176518	0.0237376	0.850218
Plxnb1	0.88331	5.27727	4.44716	0.000178502	0.0237376	0.819366
Tshz2	0.47775	4.11648	4.44368	0.000180069	0.0237376	0.84205
Eif4enif1	0.36765	4.35482	4.43726	0.000182998	0.0238259	0.807791
Slc3a1	1.03619	5.49289	4.42927	0.000186711	0.0239546	0.773467
Irf2bp2	0.791607	5.29031	4.41849	0.000191843	0.0239546	0.747678
Aptx	-0.433096	3.41101	-4.41447	0.000193792	0.0239546	0.798264
Sh3bp2	-0.273742	4.42971	-4.41353	0.000194247	0.0239546	0.749373
1810008I18Rik	1.1865	5.89598	4.41129	0.000195344	0.0239546	0.740588
Pepd	-0.349136	5.56565	-4.40463	0.000198644	0.0240794	0.71044
Gpbp1	0.19918	5.09528	4.39809	0.000201933	0.0241999	0.69494
Abhd3	-0.446234	5.42607	-4.39049	0.000205828	0.0243895	0.676748
Fdft1	0.907021	5.79548	4.38359	0.00020943	0.0245406	0.665537
Zbtb40	0.483548	3.3654	4.37213	0.000215552	0.0249575	0.700239
Mtfr1l	-0.221663	6.20214	-4.35959	0.000222451	0.0249575	0.61278
Smad1	0.344327	3.98961	4.35862	0.000222996	0.0249575	0.642373
Cryl1	-0.656476	4.16372	-4.35663	0.000224113	0.0249575	0.63092
Acsl3	0.643948	4.65286	4.35455	0.000225287	0.0249575	0.592944
Pstpip2	0.851291	2.84763	4.34652	0.00022988	0.0249575	0.644943
Mtfp1	0.481138	4.67352	4.34173	0.000232664	0.0249575	0.567277
Pou6f1	0.413417	3.31217	4.34004	0.000233655	0.0249575	0.627342
Gaa	0.3441	6.3852	4.32952	0.000239915	0.0249575	0.549451
Dnajc19	-0.425976	5.41748	-4.32654	0.000241719	0.0249575	0.524814
Pmvk	1.10991	4.70079	4.31839	0.000246718	0.0249575	0.521012
Fam102a	-0.526348	4.4691	-4.31671	0.000247764	0.0249575	0.505515
Camk1d	0.828483	6.03626	4.30704	0.000253856	0.0249575	0.483547
Tecr	0.418622	7.34853	4.30534	0.00025494	0.0249575	0.519807
Nsdhl	1.20142	4.52805	4.29902	0.000259023	0.0249575	0.487997
Vegfa	0.418609	7.11647	4.29817	0.000259578	0.0249575	0.497529
Khdrbs3	-0.452838	3.94366	-4.29758	0.00025996	0.0249575	0.501261
Cd9	0.982511	3.83298	4.29663	0.000260584	0.0249575	0.509454
Ifrd1	0.674572	3.56281	4.29357	0.000262592	0.0249575	0.51265
Nln	-0.336095	4.58842	-4.2935	0.000262641	0.0249575	0.460014
Scpep1	0.441747	4.77835	4.29343	0.000262686	0.0249575	0.45977
Nfyb	0.427593	4.57607	4.28591	0.000267694	0.0251967	0.439857
Coq7	-0.380548	4.41874	-4.28252	0.000269982	0.0251967	0.428068
Acaa1b	-0.851327	10.0838	-4.27838	0.000272802	0.0252366	0.489692
Cnp	0.616847	4.67901	4.26635	0.000281175	0.0256486	0.39958
Reck	0.722945	2.59707	4.26501	0.00028212	0.0256486	0.459376
Anpep	0.340173	6.77915	4.2601	0.000285622	0.025745	0.393801
Srebf2	0.525952	5.25076	4.25468	0.000289537	0.0258768	0.354213
Ablim1	0.611798	4.78889	4.25051	0.00029258	0.025929	0.352094
Pla2g6	-0.455587	5.75644	-4.2351	0.000304129	0.0263448	0.307448
Cyb5r3	0.529874	9.059	4.23173	0.00030671	0.0263448	0.379308
Hsd17b10	-0.727204	6.9505	-4.22626	0.000310948	0.0263448	0.333657
Cyp3a59	-1.68401	4.38812	-4.22391	0.000312792	0.0263448	0.331254
Gm19619	-1.21083	2.22473	-4.22302	0.000313489	0.0263448	0.364541
Phf21a	0.336838	4.18418	4.22091	0.000315153	0.0263448	0.309867
Hsd17b11	-0.537216	7.50783	-4.22016	0.000315749	0.0263448	0.327173
Ugt1a9	-1.18602	5.83685	-4.21826	0.000317256	0.0263448	0.352147
Col1a2	2.20461	4.77315	4.21341	0.000321146	0.0264594	0.282358
Enpp5	-0.340513	4.88626	-4.17189	0.000356405	0.0291368	0.168272
Cnot3	0.237803	4.49004	4.14969	0.000376821	0.0305689	0.122899
Hsd17b4	-0.443281	8.43734	-4.13808	0.000387952	0.0312316	0.156486
Cog4	-0.243859	5.73263	-4.13344	0.000392485	0.0313572	0.0689551
Ccdc127	0.269515	4.37618	4.123	0.000402899	0.0318824	0.0588718
Cdk18	-0.437446	5.42939	-4.12063	0.000405293	0.0318824	0.0386705
Dnajb2	0.307184	5.79582	4.11785	0.000408129	0.0318824	0.0376308
Bcar1	-0.296944	5.51115	-4.11482	0.000411242	0.0318894	0.0214356
Pgrmc1	-0.359039	9.84152	-4.10205	0.000424609	0.0325409	0.0881338
Akr1a1	-0.337322	8.41412	-4.09835	0.000428573	0.0325409	0.064119
Otc	-0.35665	8.52676	-4.09566	0.000431469	0.0325409	0.0580494
Nfe2l2	-0.442811	5.96932	-4.09518	0.000431986	0.0325409	-0.0151508
Tdrp	-0.387985	3.24463	-4.08326	0.00044508	0.0332895	0.0355635
Dera	-0.43191	5.85547	-4.06018	0.000471559	0.0350216	-0.095289
Mfhas1	0.501176	4.73707	4.05478	0.000477981	0.0350217	-0.103181
Dbr1	-0.364661	2.85539	-4.05069	0.000482897	0.0350217	-0.0237198
Impdh2	0.395231	4.98107	4.0474	0.000486896	0.0350217	-0.1371
Cpne8	0.707245	2.57787	4.04713	0.000487223	0.0350217	-0.0316214
Pafah2	-0.355883	6.81903	-4.04636	0.000488165	0.0350217	-0.102137
Slc25a10	-0.563547	7.41401	-4.04344	0.00049174	0.0350398	-0.0802829
Odr4	-0.235129	4.81835	-4.03329	0.000504393	0.0356566	-0.166797
Gm10163	0.43654	5.39289	4.03111	0.000507158	0.0356566	-0.175874
Dhrs4	-0.331815	7.13144	-4.02817	0.000510897	0.0356816	-0.136986
Ephx1	-0.683074	8.26647	-4.0244	0.000515741	0.0357829	-0.112237
Hspa8	0.651763	9.74716	4.01632	0.000526277	0.0362032	-0.103846
Pitrm1	-0.260054	4.74911	-4.01451	0.000528664	0.0362032	-0.208195
Vtn	0.371569	11.0108	4.01149	0.000532674	0.0362425	-0.110761
Prss8	1.51071	2.34677	3.99864	0.000550068	0.037186	-0.15523
Sel1l3	0.510478	3.68649	3.9876	0.00056546	0.0379831	-0.215926
Serpina10	0.460233	7.47639	3.97135	0.000588894	0.0393068	-0.257568
Snrpn	-0.488733	3.45995	-3.95776	0.000609235	0.0397745	-0.276375
Dynll1	0.732532	3.81119	3.9577	0.000609318	0.0397745	-0.295112
Ppargc1a	1.04918	2.23283	3.95722	0.000610049	0.0397745	-0.237214
Tdo2	-0.421079	10.0956	-3.95661	0.000610986	0.0397745	-0.238919
Spc25	-0.899942	1.40845	-3.94841	0.00062362	0.0400555	-0.334821
Fgl1	1.47058	7.01457	3.94805	0.000624191	0.0400555	-0.301851
Pcmt1	0.240327	5.21286	3.94644	0.000626698	0.0400555	-0.376267
Khsrp	0.262829	5.54737	3.94114	0.000635045	0.0403445	-0.38691
Lpin1	1.4539	6.51698	3.93143	0.000650621	0.0407293	-0.359695
Ptms	-0.327785	9.2626	-3.93125	0.000650927	0.0407293	-0.305632
Insig1	1.02	8.04154	3.93016	0.000652688	0.0407293	-0.322555
Afg3l1	-0.241193	6.20689	-3.92745	0.000657131	0.0407653	-0.403682
Snrk	0.31947	5.97466	3.91632	0.000675636	0.0416682	-0.431957
Calu	0.293216	6.66245	3.91353	0.000680347	0.0417085	-0.416151
Dpysl3	1.7575	1.44767	3.91013	0.000686145	0.0417085	-0.388982
Cyb561	0.567691	3.22561	3.90896	0.000688154	0.0417085	-0.382746
Rbm10	0.364746	4.64826	3.89129	0.000719151	0.0431804	-0.492887
Postn	1.37804	3.30945	3.88847	0.000724221	0.0431804	-0.414455
Serpina1e	0.932999	8.92755	3.88819	0.000724723	0.0431804	-0.38446
Rbm5	0.268054	5.31482	3.88532	0.000729941	0.043247	-0.519858
Fstl1	1.51292	3.46439	3.87888	0.000741739	0.0437004	-0.482709
Hs3st3b1	0.315599	6.29224	3.87431	0.000750236	0.0439555	-0.52372
Rabggtb	0.367691	5.05581	3.87109	0.000756277	0.0440646	-0.550876
Dhcr7	0.841941	5.70661	3.86416	0.000769461	0.044292	-0.558299
Yaf2	-0.380458	3.71504	-3.86317	0.000771344	0.044292	-0.497713
Cyp2d26	-0.464421	9.61453	-3.86129	0.000774968	0.044292	-0.459669
Fabp2	-0.864736	6.53721	-3.85937	0.000778681	0.044292	-0.539785
Itih1	0.322692	9.30991	3.85763	0.000782061	0.044292	-0.475492
D130020L05Rik	-0.422009	3.44465	-3.85529	0.000786644	0.044292	-0.469683
Acacb	1.63631	6.46315	3.85205	0.000793021	0.044292	-0.539912
Svil	0.671877	5.35059	3.85166	0.000793779	0.044292	-0.596125
Slc25a47	-0.626082	8.46448	-3.84901	0.000799046	0.0443513	-0.505903
Sec22c	-0.573828	3.70002	-3.83981	0.000817548	0.0445085	-0.558037
Snx6	0.236505	3.65612	3.8391	0.000818999	0.0445085	-0.568991
Slc39a6	0.651738	1.39126	3.83768	0.000821893	0.0445085	-0.546044
Arl6ip1	-0.220983	7.15202	-3.83603	0.000825284	0.0445085	-0.580881
Pmpcb	-0.308539	6.48883	-3.83259	0.000832378	0.0445085	-0.607801
P4ha1	0.621186	3.3935	3.83103	0.000835617	0.0445085	-0.569638
Akt2	0.197203	6.75975	3.83047	0.000836779	0.0445085	-0.606678
Pus10	-0.369431	3.78475	-3.8281	0.000841725	0.0445085	-0.58158
Hc	0.465827	8.91305	3.82766	0.000842643	0.0445085	-0.536613
Fmo1	-0.486932	6.65424	-3.82698	0.000844083	0.0445085	-0.616513
Abcg5	-0.960922	7.35132	-3.82226	0.000854047	0.0446276	-0.592701
Clpb	-0.340989	5.25602	-3.8219	0.000854805	0.0446276	-0.668496
Abhd6	-0.562044	4.17727	-3.80607	0.000889131	0.045785	-0.667082
Col5a1	1.25942	3.83019	3.80253	0.000896983	0.045785	-0.661975
Tmem218	0.522431	1.34816	3.8025	0.000897062	0.045785	-0.681209
Tlcd1	0.567079	5.30378	3.79783	0.000907532	0.045785	-0.721921
Fitm2	-0.351957	5.37671	-3.79663	0.000910247	0.045785	-0.727108
Entpd5	-0.560221	7.39725	-3.79659	0.000910343	0.045785	-0.654788
Cyp3a25	-0.905931	8.74442	-3.7962	0.000911211	0.045785	-0.628213
Aldh1a1	-0.747894	9.67948	-3.79335	0.000917681	0.045785	-0.610824
Tmem134	-0.432009	5.49429	-3.78763	0.000930825	0.045785	-0.746044
Abcb11	0.448384	8.89815	3.78703	0.000932212	0.045785	-0.643664
Cct4	0.268982	6.25511	3.7867	0.00093299	0.045785	-0.725225
Abhd12	-0.262418	4.8647	-3.78603	0.000934533	0.045785	-0.749572
Gnas	-0.239597	8.45385	-3.78411	0.000939013	0.045785	-0.656888
Slc17a1	0.44192	2.9047	3.78087	0.000946603	0.045785	-0.630917
Tafa5	-0.737974	1.51451	-3.78063	0.000947167	0.045785	-0.680273
Foxk2	0.431608	4.04461	3.78038	0.000947744	0.045785	-0.71783
Clcn6	0.542241	2.49986	3.77851	0.000952161	0.045785	-0.631841
Tmco6	0.658703	2.43414	3.77514	0.000960151	0.045785	-0.631866
Abcc3	-0.983854	7.10093	-3.77349	0.0009641	0.045785	-0.722464
Myo10	0.463281	5.22607	3.77302	0.000965228	0.045785	-0.781754
Kng1	0.351324	10.5094	3.77089	0.000970354	0.045785	-0.651031
Mccc1	-0.295325	5.78687	-3.77	0.000972485	0.045785	-0.781898
Tspyl2	0.895109	3.02964	3.76563	0.0009831	0.046079	-0.65739
Rab43	-0.504808	7.06551	-3.75844	0.00100079	0.0465181	-0.765457
St3gal1	0.529829	6.42463	3.7574	0.0010034	0.0465181	-0.804014
Gramd1b	-0.809785	2.2913	-3.75647	0.0010057	0.0465181	-0.672582
Heatr1	0.327846	4.13468	3.75408	0.00101169	0.0465907	-0.780255
Cd1d1	-0.409376	7.44504	-3.75217	0.00101649	0.0466082	-0.760938
Mfsd14a	0.225094	4.66631	3.74736	0.0010287	0.0469638	-0.830544
Stk38l	0.520199	3.85502	3.74033	0.0010468	0.0474629	-0.797709
Fkbp14	0.399709	2.49807	3.73962	0.00104863	0.0474629	-0.712447
Gm10123	0.405478	6.1311	3.72706	0.0010818	0.0487548	-0.870133
Marchf2	-0.229754	5.61195	-3.72347	0.00109147	0.0489817	-0.895348
Trap1	-0.199729	7.16884	-3.7198	0.00110146	0.0491218	-0.846014
Msra	-0.337543	6.87404	-3.7189	0.00110391	0.0491218	-0.851318
