# Supplementary material for: Precision pharmacological reversal of strain-specific diet-induced metabolic syndrome in mice informed by epigenetic and transcriptional regulation
Source: PLoS Genet. 2023 Oct 23;19(10):e1010997. doi: 10.1371/journal.pgen.1010997 (PMC10621921; doi:10.1371/journal.pgen.1010997)
Supplement: S11 Table — Differentially expressed genes between NOD mice given the American diet + GW4064 vs. American diet + vehicle. (XLSX) [file pgen.1010997.s021.xlsx]

## Sheet: NOD Drug DEGs
Gene	log2 Fold Change	Avg Expression	Moderated t-statistic	p-value	BH FDR-adjusted p-value	B-statistic
Parp14	1.59727	4.88523	6.42416	1.36996e-06	0.00749019	5.34125
Ifi27	2.4582	6.24204	6.20257	2.32473e-06	0.00749019	4.83779
Gm4952	-1.2572	5.92518	-6.0629	3.25354e-06	0.00749019	4.5614
Apol9b	2.72895	6.15541	6.007	3.7242e-06	0.00749019	4.40886
Xdh	0.964507	6.51623	5.97799	3.99528e-06	0.00749019	4.37226
Rnf213	1.84411	6.10554	5.87666	5.10982e-06	0.00749019	4.12215
Arrdc2	1.24722	3.7382	5.80432	6.09491e-06	0.00749019	3.95873
Apol9a	2.95865	5.51876	5.72001	7.48988e-06	0.00749019	3.75892
Parp9	0.820367	5.39443	5.71698	7.54568e-06	0.00749019	3.79373
Egln3	-1.09322	3.83804	-5.65791	8.72136e-06	0.00749019	3.55104
Ifih1	1.09393	4.67257	5.6433	9.03978e-06	0.00749019	3.61631
Pnpt1	0.488563	4.25281	5.63865	9.14356e-06	0.00749019	3.60129
Irf9	1.2973	4.8135	5.61288	9.74143e-06	0.00749019	3.54912
Adar	1.19194	4.46189	5.60453	9.94336e-06	0.00749019	3.52631
H2-Q7	1.75608	5.9918	5.53866	1.16937e-05	0.00822148	3.38122
Uba7	1.47813	3.99985	5.48384	1.33868e-05	0.00882359	3.23378
C4b	0.655176	10.5888	5.42605	1.54419e-05	0.00906581	2.92612
H2-T23	0.982103	7.1486	5.39802	1.65514e-05	0.00906581	3.061
Lsr	0.791518	7.33347	5.35645	1.83465e-05	0.00906581	2.95448
Irgm1	1.29717	5.4347	5.3393	1.91433e-05	0.00906581	2.9321
Tapbp	1.14056	6.194	5.3353	1.93342e-05	0.00906581	2.91978
Eif2ak2	0.87598	4.17433	5.31739	2.02126e-05	0.00906581	2.87594
Stat1	1.71291	5.61846	5.29286	2.1482e-05	0.00906581	2.82268
Shisa5	1.57797	4.93977	5.29218	2.15182e-05	0.00906581	2.82177
Lgals3bp	1.28714	6.05511	5.2876	2.17644e-05	0.00906581	2.80992
Parp10	0.744828	4.56558	5.27441	2.24893e-05	0.00906581	2.78206
Slc10a2	1.67121	4.51206	5.26171	2.32104e-05	0.00906581	2.68864
H2-K1	1.20053	9.35581	5.21479	2.6083e-05	0.00982396	2.59498
Herc6	1.53864	3.46714	5.12195	3.28705e-05	0.0119535	2.39464
Ddx58	1.12775	4.59074	5.10039	3.46874e-05	0.0121938	2.3815
H2-Q6	1.67976	5.05332	5.07901	3.65886e-05	0.0124472	2.32555
H2-T10	1.04988	3.56451	5.0621	3.81663e-05	0.0125782	2.29302
Gsta3	1.06711	9.80173	5.00158	4.43985e-05	0.0141887	2.08385
Irf7	3.02085	5.06718	4.90768	5.61598e-05	0.0174194	1.92812
Hp	0.941573	11.4675	4.82238	6.95469e-05	0.0204327	1.59747
Ifitm3	0.993982	8.215	4.82122	6.97495e-05	0.0204327	1.71184
Tap1	1.24312	4.8117	4.76804	7.97047e-05	0.022718	1.61295
Tcirg1	0.971506	5.2961	4.70237	9.39906e-05	0.0255357	1.45801
H2-Q4	1.18511	6.1686	4.7005	9.44331e-05	0.0255357	1.45684
Plxnb1	1.27483	5.27727	4.68713	9.76581e-05	0.0257476	1.42162
H2-D1	0.922702	9.10131	4.67471	0.000100752	0.0259155	1.36794
Fyb2	0.82712	2.84164	4.6471	0.000107991	0.027058	1.33175
Ogfr	0.7846	5.29728	4.63858	0.000110326	0.027058	1.30882
Ifi35	0.862261	4.68017	4.62925	0.000112945	0.0270708	1.28838
mt-Nd6	-0.666155	9.9883	-4.61656	0.000116605	0.0273269	1.21901
Pml	0.660152	4.44678	4.59244	0.000123889	0.0284028	1.2056
Insig1	1.29459	8.04154	4.55822	0.000135019	0.0297673	1.1291
Parp12	0.887532	4.94294	4.55684	0.000135485	0.0297673	1.11937
Slc13a3	0.8747	4.44285	4.5325	0.000144034	0.0306594	1.06767
Dhx58	2.0615	3.52645	4.52206	0.000147866	0.0306594	1.03611
Apof	0.529155	9.02865	4.52098	0.000148268	0.0306594	1.02216
Mpeg1	1.20742	6.95968	4.48414	0.000162653	0.0329874	0.958635
Gbp6	2.33776	3.63225	4.40614	0.000197891	0.0393765	0.776644
Gbp7	1.19937	3.57931	4.37107	0.000216126	0.0422085	0.699482
9030619P08Rik	1.20111	2.41562	4.35468	0.000225216	0.0424059	0.595994
Cobl	1.02749	3.50007	4.34792	0.000229077	0.0424059	0.523958
Lcn2	2.08924	3.10214	4.3477	0.000229199	0.0424059	0.619542
Nfkbib	0.734754	4.06121	4.3077	0.000253432	0.0460808	0.5521
H2-Q5	1.10324	2.3679	4.29915	0.000258939	0.0461121	0.420013
H2-K2	2.41086	2.94852	4.29063	0.000264536	0.0461121	0.507014
Irf2bp2	0.933509	5.29031	4.28736	0.000266721	0.0461121	0.492103
Iigp1	0.841901	8.03549	4.27924	0.00027222	0.0463037	0.490756
Tap2	0.760266	5.30294	4.27117	0.000277792	0.0465015	0.453872
Itpk1	0.565315	4.40031	4.23855	0.000301506	0.0496825	0.383082
