# Supplementary material for: Precision pharmacological reversal of strain-specific diet-induced metabolic syndrome in mice informed by epigenetic and transcriptional regulation
Source: PLoS Genet. 2023 Oct 23;19(10):e1010997. doi: 10.1371/journal.pgen.1010997 (PMC10621921; doi:10.1371/journal.pgen.1010997)
Supplement: S12 Table — Differentially expressed genes between BL6 mice given the American diet + vehicle vs. standard diet + vehicle. (XLSX) [file pgen.1010997.s022.xlsx]

## Sheet: BL6 Diet DEGs Drug Study
Gene	log2 Fold Change	Avg Expression	Moderated t-statistic	p-value	BH FDR-adjusted p-value	B-statistic
Adam11	3.39447	5.96152	14.3209	4.56294e-13	4.81208e-09	18.8522
Enho	-2.9739	4.53619	-9.48319	1.75693e-09	8.29739e-06	11.2534
Idi1	-3.13016	5.39916	-9.33455	2.36034e-09	8.29739e-06	11.4404
Cyp51	-2.38561	5.23075	-8.91149	5.55478e-09	1.46452e-05	10.6672
Itpr2	-0.621727	5.3672	-8.50529	1.29145e-08	2.42164e-05	9.90518
Abcg5	2.05152	7.35132	8.47458	1.37776e-08	2.42164e-05	9.78466
Srebf1	1.30939	9.08315	8.3287	1.8764e-08	2.82692e-05	9.34687
Clstn3	1.73621	3.45216	7.91574	4.56857e-08	6.02252e-05	8.67427
Maoa	-0.822956	2.73719	-7.74938	6.58054e-08	6.86365e-05	8.17168
Nsdhl	-2.18111	4.52805	-7.72729	6.90904e-08	6.86365e-05	8.28376
9130409I23Rik	2.21459	3.71384	7.71119	7.15913e-08	6.86365e-05	8.16749
Fdft1	-1.60749	5.79548	-7.52172	1.09074e-07	9.58108e-05	7.85856
Epb41l5	-0.758205	5.23376	-7.45477	1.26714e-07	9.58108e-05	7.72031
Sel1l3	-0.930113	3.68649	-7.4531	1.27191e-07	9.58108e-05	7.69451
Lss	-1.41364	5.13864	-7.39842	1.43823e-07	0.000101117	7.59687
Rdh11	-1.85759	4.9401	-7.29357	1.82238e-07	0.000120118	7.36485
Slco2a1	-1.09506	5.57491	-7.20089	2.24928e-07	0.000139535	7.16799
Hsd17b7	-1.22964	4.82658	-7.17419	2.39039e-07	0.00014005	7.10896
Abcg8	1.68548	7.44527	7.04822	3.18908e-07	0.000177011	6.81929
Elk1	-0.696411	2.26565	-7.01681	3.42785e-07	0.000180751	6.46186
Saraf	0.430723	6.92713	6.96669	3.8474e-07	0.000193213	6.64634
Fads1	-1.64886	8.38986	-6.9189	4.29648e-07	0.000195739	6.51158
Cdcp1	2.03116	3.01115	6.89796	4.50988e-07	0.000195739	6.33004
Pla2g15	0.758396	4.37625	6.88221	4.67749e-07	0.000195739	6.46359
Elovl2	-1.02156	8.53922	-6.87997	4.70186e-07	0.000195739	6.42027
Cryzl2	0.597733	4.57336	6.8554	4.97752e-07	0.000195739	6.40348
Scpep1	-0.70081	4.77835	-6.85249	5.01134e-07	0.000195739	6.39708
Hmgcr	-1.9195	5.44633	-6.7174	6.86506e-07	0.000258568	6.09511
Sae1	0.464448	4.38758	6.69396	7.25216e-07	0.000263227	6.04195
Agpat2	0.713297	7.8138	6.6803	7.48796e-07	0.000263227	6.00352
Unc13b	-1.20147	2.87032	-6.61152	8.79969e-07	0.00029329	5.82587
Ormdl3	0.525465	6.79185	6.60673	8.89936e-07	0.00029329	5.84665
Gm19619	2.15695	2.22473	6.58731	9.31561e-07	0.000297704	5.61759
Acaa1b	1.29002	10.0838	6.55822	9.97637e-07	0.000309444	5.67216
Fitm1	0.991307	4.82613	6.50592	1.12874e-06	0.000340104	5.61186
Micu1	0.510198	4.70019	6.49065	1.17025e-06	0.000342818	5.57975
Slc17a2	-0.936115	6.77441	-6.40349	1.4389e-06	0.000402394	5.38718
Msmo1	-1.52575	5.56124	-6.39768	1.4589e-06	0.000402394	5.36978
Pepd	0.50628	5.56565	6.38935	1.48809e-06	0.000402394	5.3432
Dera	0.673158	5.85547	6.35404	1.61854e-06	0.000426729	5.2657
Zfhx2	-0.884788	3.6117	-6.32171	1.74817e-06	0.000449664	5.19332
Gramd1b	1.46017	2.2913	6.27373	1.96043e-06	0.000492255	4.91391
Rmdn3	0.539463	5.81979	6.24857	2.08209e-06	0.000510646	5.02381
Rtn4ip1	0.665555	4.75045	6.20653	2.30272e-06	0.000551921	4.92354
Gins1	0.800705	1.56081	6.15626	2.59821e-06	0.000608906	4.52
S100a10	1.11489	6.34354	6.13242	2.75154e-06	0.000630821	4.76023
Acox2	0.592085	7.67942	6.1166	2.85839e-06	0.000641373	4.73265
Rasgrp2	0.596145	4.04148	6.10772	2.92018e-06	0.000641589	4.70147
Hspa14	0.385559	3.83315	6.07434	3.16493e-06	0.000681169	4.63442
Pias2	-0.405393	4.57212	-6.03144	3.51043e-06	0.000739371	4.52051
Hibadh	0.485493	8.07723	6.02384	3.57556e-06	0.000739371	4.52033
Tymp	0.880781	6.52078	6.00341	3.75676e-06	0.000761899	4.44814
Ethe1	0.843231	5.5012	5.99207	3.8613e-06	0.000768327	4.42119
Zfp335	-0.516642	3.68839	-5.93409	4.44416e-06	0.000844869	4.31412
Abca8a	-0.880548	6.62896	-5.92738	4.51714e-06	0.000844869	4.28133
Zfp280b	-0.581341	2.94525	-5.91632	4.64015e-06	0.000844869	4.24847
Syne2	-0.807239	5.02049	-5.91626	4.64084e-06	0.000844869	4.24489
Cdc42bpg	-0.623958	4.03805	-5.91575	4.64654e-06	0.000844869	4.26525
Eipr1	0.519144	3.1986	5.90586	4.75955e-06	0.00085075	4.24807
Msra	0.528913	6.87404	5.86058	5.31383e-06	0.000933994	4.1355
Wiz	-0.359135	4.17106	-5.82935	5.73398e-06	0.000984509	4.06248
Slc10a2	-1.27822	4.51206	-5.82551	5.78794e-06	0.000984509	4.03771
Qrsl1	0.693222	2.11605	5.81091	5.99764e-06	0.00100399	3.90589
Ip6k1	-0.328835	6.01063	-5.79258	6.27205e-06	0.00103352	3.95569
Orm2	1.9219	3.11689	5.78494	6.39025e-06	0.00103679	3.94727
A630031M04Rik	1.46034	1.72833	5.75534	6.86963e-06	0.00109768	3.74804
Pura	-0.339644	5.65142	-5.69312	7.99996e-06	0.0012434	3.71637
Sco2	0.971702	5.50012	5.69223	8.01738e-06	0.0012434	3.72363
Ndufaf1	0.380409	4.47132	5.68252	8.21042e-06	0.00125172	3.70178
Pogk	-0.774789	2.82481	-5.67769	8.30838e-06	0.00125172	3.71255
Snrpn	0.71741	3.45995	5.66899	8.4875e-06	0.00126069	3.70005
C030006K11Rik	0.466247	4.8093	5.65555	8.77207e-06	0.00126981	3.62904
Capn10	-0.788665	3.96972	-5.65473	8.78969e-06	0.00126981	3.65885
Exosc7	0.506601	4.39674	5.642	9.06881e-06	0.00129243	3.60546
Uhrf2	-0.343362	4.75827	-5.62763	9.39458e-06	0.001321	3.56245
Prepl	-0.485872	4.73502	-5.61684	9.64701e-06	0.00133865	3.54033
Taldo1	0.421748	6.55585	5.60302	9.98026e-06	0.00136691	3.5223
Psmd1	0.301483	6.83001	5.57719	1.06352e-05	0.00143794	3.46511
Hsd17b11	0.704991	7.50783	5.56439	1.09755e-05	0.00145422	3.44819
Vnn1	1.28508	3.39891	5.56233	1.10314e-05	0.00145422	3.42568
Tceal8	1.12536	3.49091	5.54923	1.13933e-05	0.00148338	3.42119
Paxip1	-0.374401	3.93325	-5.52811	1.2002e-05	0.00153699	3.35705
Coq7	0.491463	4.41874	5.51916	1.22695e-05	0.00153699	3.30707
Aldoc	-1.7886	2.45782	-5.51632	1.2356e-05	0.00153699	3.29839
Ugt1a9	-1.23333	5.83685	-5.51196	1.24894e-05	0.00153699	3.30684
Fmo5	0.839767	9.23327	5.50374	1.27453e-05	0.00153699	3.31888
Tm7sf2	-1.06967	6.20192	-5.50089	1.28354e-05	0.00153699	3.27272
Tmem183a	-0.341673	6.66439	-5.49513	1.30189e-05	0.00153699	3.26796
Pex11g	0.478211	5.89182	5.49443	1.30417e-05	0.00153699	3.24626
Shkbp1	0.484408	3.20097	5.48825	1.32421e-05	0.00153699	3.2837
Them6	0.82184	1.80432	5.48762	1.32625e-05	0.00153699	3.19843
Thoc5	0.503431	3.90246	5.47215	1.37791e-05	0.00156377	3.22273
Alg11	-0.472702	4.707	-5.47182	1.37902e-05	0.00156377	3.19375
Pmvk	-1.40131	4.70079	-5.44157	1.48606e-05	0.00166723	3.12882
Bscl2	0.439906	5.58506	5.42098	1.56371e-05	0.00173588	3.06495
Usp45	-0.4409	3.66583	-5.39266	1.67722e-05	0.00181513	3.0504
Klhl5	0.551917	4.79625	5.39046	1.68639e-05	0.00181513	2.99489
Rexo2	0.378372	5.59573	5.3894	1.69081e-05	0.00181513	2.99402
Etnk1	-0.368561	6.09393	-5.38628	1.70394e-05	0.00181513	2.99525
Hmgcs1	-1.47715	6.85443	-5.3779	1.7397e-05	0.00183469	3.00076
Arap2	-0.510658	3.16897	-5.36804	1.78269e-05	0.00186141	2.99763
Zfp318	-0.459022	4.3472	-5.35832	1.82616e-05	0.00187617	2.93634
Morc2a	-0.366709	4.06676	-5.35694	1.8324e-05	0.00187617	2.94136
Myrf	-0.447202	5.18925	-5.34638	1.88104e-05	0.00189417	2.8869
Prdx6	0.553042	9.02631	5.34534	1.88591e-05	0.00189417	2.95061
Dcaf6	-0.560272	4.68223	-5.32214	1.99757e-05	0.0019874	2.84141
Asrgl1	0.406506	3.89773	5.30797	2.06908e-05	0.0020393	2.83479
Tbc1d7	0.45896	2.66879	5.29687	2.12688e-05	0.00207686	2.82595
Mfhas1	-0.65134	4.73707	-5.29223	2.15157e-05	0.00208169	2.76762
Stard4	-1.11573	6.36983	-5.26432	2.30603e-05	0.00221086	2.7189
Rhbg	0.983337	3.28341	5.25884	2.33763e-05	0.00221613	2.74754
Zbtb40	-0.573068	3.3654	-5.25611	2.35356e-05	0.00221613	2.73854
Raph1	-0.695598	6.0623	-5.25199	2.37781e-05	0.00221915	2.6746
Vegfa	-0.513613	7.11647	-5.23595	2.47453e-05	0.00227984	2.6627
Slc22a1	0.5565	8.54219	5.23192	2.49947e-05	0.00227984	2.68013
Cd36	1.64527	4.52366	5.2306	2.5077e-05	0.00227984	2.61766
Tial1	-0.27578	5.34821	-5.21764	2.58989e-05	0.00233444	2.57457
Dennd11	-0.65257	3.23353	-5.21348	2.61682e-05	0.00233873	2.64585
Gm8893	-0.848793	7.42521	-5.20632	2.66387e-05	0.00236077	2.56342
Itih2	-0.568596	9.58637	-5.19139	2.76473e-05	0.0023962	2.59265
Mapre2	-0.682814	3.42052	-5.19089	2.76819e-05	0.0023962	2.57858
Edf1	0.446905	7.01978	5.18875	2.78299e-05	0.0023962	2.54846
Poll	0.432974	2.97655	5.18706	2.79473e-05	0.0023962	2.58412
Rcbtb2	0.642133	5.36117	5.18329	2.82109e-05	0.00239929	2.4927
Abhd12	0.358348	4.8647	5.16749	2.93429e-05	0.0024756	2.45607
Sik1	-1.12879	3.49892	-5.16121	2.98062e-05	0.0024864	2.49777
Capns1	0.427605	6.56442	5.15938	2.99424e-05	0.0024864	2.46302
Ube2l3	0.257443	6.22787	5.15182	3.0512e-05	0.0025139	2.43488
Brpf3	-0.489019	4.72504	-5.14437	3.1084e-05	0.00254118	2.40389
Pdrg1	0.46578	4.2333	5.14082	3.13603e-05	0.00254404	2.41565
Spata13	-0.490568	4.9726	-5.13773	3.16023e-05	0.00254411	2.38562
Dusp11	-0.443352	5.50061	-5.12051	3.29894e-05	0.00263566	2.34319
Entpd4b	0.317236	4.37788	5.11351	3.35704e-05	0.0026619	2.33342
Oma1	0.333669	3.98448	5.10486	3.43025e-05	0.00266746	2.34556
Lonp2	0.589274	8.22994	5.10412	3.43664e-05	0.00266746	2.37252
Desi1	-0.32265	4.8523	-5.10373	3.43993e-05	0.00266746	2.29996
Tmc7	-0.877289	1.99184	-5.09847	3.48539e-05	0.00268298	2.32121
Cfl1	0.407322	6.83315	5.09023	3.55781e-05	0.00271728	2.31104
Aldh1a7	0.670288	7.02676	5.08757	3.58147e-05	0.00271728	2.31752
Saa3	2.69692	2.77235	5.08118	3.63908e-05	0.00272954	2.33718
Pebp1	0.477586	7.40915	5.08005	3.64939e-05	0.00272954	2.29637
Itih5	-1.08849	3.45257	-5.06267	3.81125e-05	0.00283053	2.2942
Acad10	0.573079	5.14139	5.05921	3.84431e-05	0.00283511	2.19344
Magix	0.378625	3.9322	5.0505	3.92884e-05	0.00287733	2.22534
Ralgapa2	-0.656638	5.0213	-5.03584	4.07541e-05	0.00296409	2.13911
1700037H04Rik	0.899279	2.55139	5.02796	4.15649e-05	0.00300235	2.2144
Slc25a10	0.696581	7.41401	5.0133	4.31165e-05	0.00309324	2.14487
Plxnb1	-1.0015	5.27727	-5.00568	4.39452e-05	0.00313139	2.07606
Mvd	-1.63191	3.27803	-4.99144	4.55387e-05	0.00320642	2.10269
Cxcl12	-0.502105	7.96813	-4.99085	4.56062e-05	0.00320642	2.10066
Ldlrad3	-0.599403	1.92209	-4.98743	4.59977e-05	0.00321253	2.11453
Zfhx3	-0.392458	4.15338	-4.97181	4.78312e-05	0.00328636	2.02001
Arf5	0.547783	6.73273	4.96945	4.81135e-05	0.00328636	2.00968
Dhcr7	-1.09734	5.70661	-4.96897	4.81721e-05	0.00328636	1.99018
Mcm2	0.844162	1.54443	4.96685	4.84277e-05	0.00328636	2.02603
Lcn2	2.12136	3.10214	4.96415	4.87567e-05	0.00328636	2.0667
Atxn7	-0.466867	4.35921	-4.96277	4.89246e-05	0.00328636	1.97682
Plod1	0.329928	5.61329	4.9507	5.04255e-05	0.00336574	1.93292
Pom121	-0.483696	3.9147	-4.94501	5.11484e-05	0.00339252	1.96655
Elp6	0.922149	3.43492	4.92875	5.32743e-05	0.00351144	1.94061
Kdm3a	-0.492772	3.9729	-4.91598	5.50054e-05	0.00360302	1.90062
Prkcz	-0.564322	4.17944	-4.9117	5.55983e-05	0.00361938	1.86401
Bivm	-0.398683	3.42443	-4.90363	5.67332e-05	0.00367061	1.90105
Ttll4	-0.540898	4.24395	-4.90066	5.71564e-05	0.00367111	1.83958
Sfxn5	0.470708	5.19144	4.8987	5.74372e-05	0.00367111	1.80414
Capn1	0.414011	4.61707	4.88433	5.95431e-05	0.00378278	1.77234
Cables2	-0.358745	4.79033	-4.87897	6.03482e-05	0.00379758	1.76319
Cdk18	0.517539	5.42939	4.87799	6.04963e-05	0.00379758	1.75653
Ergic2	-0.370771	5.44905	-4.87073	6.16073e-05	0.0038378	1.73649
Dnajc19	0.479151	5.41748	4.86882	6.19038e-05	0.0038378	1.73167
Mau2	-0.293865	4.75276	-4.86673	6.22287e-05	0.0038378	1.73507
Rab2a	0.221434	6.5262	4.85813	6.35851e-05	0.00389865	1.73601
Pdlim1	0.522307	4.51688	4.85433	6.41936e-05	0.00391321	1.70547
Zfp568	-0.68934	3.74204	-4.84156	6.62812e-05	0.00399368	1.7465
Xpnpep1	0.294392	4.78575	4.84151	6.629e-05	0.00399368	1.67279
Fubp3	-0.277304	4.00427	-4.83827	6.6831e-05	0.00399368	1.71528
Tspyl2	-1.12315	3.02964	-4.83709	6.70283e-05	0.00399368	1.77127
Mcm4	0.725632	1.94329	4.82762	6.8639e-05	0.00406667	1.7259
Glrx5	0.631728	6.50771	4.82131	6.97339e-05	0.00406988	1.65042
Mmp19	0.579316	6.11004	4.82112	6.97671e-05	0.00406988	1.62828
Smad5	-0.330598	4.8843	-4.82064	6.98509e-05	0.00406988	1.61848
Mdh1	0.444005	8.9102	4.81415	7.0997e-05	0.0040825	1.69982
Acsf3	0.359139	5.0668	4.81325	7.11583e-05	0.0040825	1.59725
Casp3	-0.703604	3.37951	-4.80873	7.19695e-05	0.0040825	1.6779
Mpeg1	0.997131	6.95968	4.80857	7.19984e-05	0.0040825	1.62351
Smg7	-0.38664	4.90399	-4.80854	7.20031e-05	0.0040825	1.58923
Actb	0.450937	9.08921	4.80465	7.27105e-05	0.00408251	1.6786
Akap13	-0.608124	5.60013	-4.80413	7.28059e-05	0.00408251	1.58013
Gapdh	0.559582	10.011	4.79992	7.35778e-05	0.00408251	1.68069
Wwp2	0.364852	4.43487	4.79831	7.38761e-05	0.00408251	1.58083
Irf6	-0.552319	5.2991	-4.79797	7.39389e-05	0.00408251	1.56125
Abcg2	0.901828	6.551	4.79275	7.4914e-05	0.00409632	1.57507
Dele1	0.251007	4.9974	4.79247	7.49659e-05	0.00409632	1.54706
Zfpm1	-0.52566	5.64411	-4.78958	7.55115e-05	0.00410487	1.54548
Scap	-0.47377	7.12217	-4.78696	7.60095e-05	0.00411075	1.58252
Slc3a1	-1.119	5.49289	-4.76748	7.9817e-05	0.00425298	1.49339
Bphl	0.437514	7.15953	4.76647	8.00194e-05	0.00425298	1.53374
2200002D01Rik	0.83446	3.38028	4.76368	8.05815e-05	0.00425298	1.56176
Slc37a3	-0.321738	4.36284	-4.76288	8.07438e-05	0.00425298	1.50095
Hnrnpul2	-0.351732	6.39704	-4.76161	8.10031e-05	0.00425298	1.49616
Zfp592	-0.422122	4.86637	-4.76133	8.10591e-05	0.00425298	1.47972
Ppp4r4	-0.8637	2.9683	-4.75715	8.19149e-05	0.0042612	1.58667
Krt8	0.639344	7.27483	4.75533	8.22887e-05	0.0042612	1.52838
Ces2a	0.590006	8.03834	4.75353	8.26625e-05	0.0042612	1.53208
Lmf1	0.382551	5.4341	4.75271	8.2832e-05	0.0042612	1.4491
Arhgap21	-0.672524	4.50017	-4.74231	8.50239e-05	0.00434783	1.43625
Cd81	0.349041	7.44865	4.74082	8.53405e-05	0.00434783	1.48631
Atp9a	0.414405	6.40901	4.73886	8.57633e-05	0.00434836	1.43235
Celf1	-0.251477	6.49781	-4.73544	8.65013e-05	0.0043648	1.435
Clpb	0.421974	5.25602	4.73081	8.75126e-05	0.0043948	1.39583
Smad1	-0.371162	3.98961	-4.72655	8.84555e-05	0.0044211	1.44022
Gcnt4	-1.03899	2.31061	-4.7225	8.93579e-05	0.00444006	1.50314
Kmt2d	-0.674542	6.01722	-4.72108	8.9677e-05	0.00444006	1.38436
Serpinb9	0.750204	3.24171	4.71688	9.0629e-05	0.0044567	1.4873
Cenpb	0.247372	6.53889	4.71587	9.08581e-05	0.0044567	1.38573
Mfsd14a	-0.282022	4.66631	-4.70931	9.23674e-05	0.00450975	1.3538
Tpmt	0.556625	5.61359	4.68547	9.80661e-05	0.00476592	1.28791
Gpbp1	-0.211924	5.09528	-4.68286	9.87118e-05	0.0047753	1.28024
Polr2l	0.576905	4.32538	4.67927	9.96051e-05	0.00478645	1.29195
Hs3st3b1	-0.383125	6.29224	-4.6783	9.985e-05	0.00478645	1.29383
Serpina1e	-1.13017	8.92755	-4.67597	0.000100435	0.0047927	1.39976
Lbr	-0.48862	3.11772	-4.66757	0.000102578	0.00487293	1.36052
Cyp2c68	-0.83817	6.31656	-4.6543	0.000106055	0.00501318	1.24006
Peg3	-1.1436	2.59316	-4.65109	0.000106913	0.00501318	1.33896
Cep170b	-0.46433	5.47648	-4.6497	0.000107286	0.00501318	1.20045
Zcchc8	-0.362699	3.95715	-4.64916	0.000107432	0.00501318	1.25744
Prss8	-1.72476	2.34677	-4.64578	0.000108348	0.00503364	1.32616
Ehd1	0.326456	5.40464	4.64115	0.000109618	0.00504729	1.17838
Insig2	0.880453	7.95436	4.63954	0.000110062	0.00504729	1.24537
Tgfa	-0.458985	4.37999	-4.63866	0.000110305	0.00504729	1.20886
Vav2	-0.297911	5.46109	-4.63775	0.000110556	0.00504729	1.17044
Lgals1	1.33714	3.17803	4.63016	0.000112685	0.00512231	1.19568
Smad4	-0.29895	4.73298	-4.62784	0.000113343	0.00513013	1.1571
Scd1	1.75491	12.9996	4.62587	0.000113907	0.00513361	1.28159
Gtf2h5	0.439957	4.92365	4.62297	0.000114741	0.00514917	1.13691
Ago1	-0.409535	4.86048	-4.61892	0.000115914	0.00517976	1.13431
Car14	0.873557	5.81676	4.61236	0.000117842	0.00524371	1.11747
Tafa5	0.909075	1.51451	4.6068	0.0001195	0.00529514	1.16714
Inmt	1.02785	9.15311	4.59802	0.000122164	0.0053898	1.19683
Dars	0.275217	5.9317	4.59404	0.000123393	0.0053898	1.07582
Suz12	-0.295401	4.44272	-4.59386	0.000123448	0.0053898	1.08464
Cryl1	0.68857	4.16372	4.59141	0.000124211	0.0053898	1.10518
Tubgcp2	0.478991	3.506	4.58994	0.000124672	0.0053898	1.157
Nab1	-0.413325	5.62884	-4.58984	0.000124702	0.0053898	1.06168
3110040N11Rik	0.418944	3.30226	4.5874	0.000125471	0.00540088	1.1595
Gigyf1	-0.365333	5.17301	-4.57609	0.000129088	0.00552012	1.02216
Cryz	0.433555	6.36567	4.57547	0.000129288	0.00552012	1.04225
4931406C07Rik	0.618523	7.31817	4.5686	0.000131542	0.00558628	1.07435
Clcn6	-0.644719	2.49986	-4.56752	0.000131897	0.00558628	1.14582
Ppp4r2	-0.258229	5.20764	-4.56379	0.000133141	0.00561644	0.990838
Phf3	-0.405504	5.34405	-4.56062	0.000134204	0.00562717	0.983752
Stag2	-0.417867	5.48621	-4.55986	0.000134463	0.00562717	0.983623
Wdr82	-0.294927	5.22852	-4.55795	0.000135111	0.00563193	0.976879
Cd59a	0.442029	6.07944	4.5539	0.000136494	0.00564551	0.977262
Bco1	-0.52205	2.80347	-4.55386	0.000136507	0.00564551	1.11521
Fth1	0.503485	10.2273	4.54625	0.000139143	0.00566881	1.08762
Fam98b	0.41004	3.48408	4.54599	0.000139231	0.00566881	1.05296
Sulf2	1.47387	3.99856	4.54553	0.000139394	0.00566881	1.07077
Atg7	0.31722	5.36859	4.54533	0.000139466	0.00566881	0.945455
Pkn2	-0.344183	5.01208	-4.54449	0.000139758	0.00566881	0.945734
Mief1	-0.253306	4.94013	-4.53758	0.000142209	0.00574613	0.930704
Ephx1	0.768183	8.26647	4.53132	0.000144462	0.00580098	1.00858
Uck1	0.633692	5.17031	4.52943	0.000145151	0.00580098	0.908569
Adrm1	0.350755	6.34985	4.52925	0.000145217	0.00580098	0.928849
Foxo4	-0.32624	4.82381	-4.52757	0.000145833	0.0058036	0.914232
Chmp6	0.338188	3.95081	4.51811	0.00014934	0.00588873	0.943255
Trpm2	0.696349	2.60762	4.51699	0.000149761	0.00588873	1.00683
Mdp1	0.355081	4.00448	4.51657	0.000149921	0.00588873	0.942754
Ginm1	0.613314	5.40067	4.51322	0.000151189	0.00588873	0.869091
Nfyb	-0.449358	4.57607	-4.51312	0.000151225	0.00588873	0.883291
Ptbp3	-0.416263	5.7342	-4.51077	0.000152121	0.00588873	0.868506
Tmem109	0.358473	4.75338	4.51003	0.000152406	0.00588873	0.866468
Zhx3	-0.402873	6.30521	-4.50994	0.000152439	0.00588873	0.880384
Ptpn3	-0.55135	5.39191	-4.50358	0.000154898	0.00596187	0.846595
Slc50a1	0.587522	3.19263	4.49989	0.000156342	0.0059721	0.97779
Zbtb18	-0.473891	4.48482	-4.49927	0.000156583	0.0059721	0.853592
Cyp2j6	0.472192	6.1564	4.49856	0.000156862	0.0059721	0.848065
Czib	0.336853	4.42179	4.49319	0.000158994	0.00603149	0.842242
Gjb2	-0.430348	7.96238	-4.48955	0.00016046	0.00604371	0.908431
Psmc4	0.317269	6.21177	4.48954	0.000160463	0.00604371	0.833561
Mcm3	0.732635	2.16817	4.48804	0.00016107	0.00604499	0.967059
C1qbp	0.327922	5.93054	4.48419	0.000162633	0.006082	0.809713
Pls3	0.440223	5.96616	4.48168	0.000163665	0.00609083	0.807919
Hsd17b10	0.771382	6.9505	4.48022	0.000164267	0.00609083	0.853711
Atxn2l	-0.410659	6.27765	-4.47941	0.000164601	0.00609083	0.810701
Scamp3	0.244644	5.34358	4.47145	0.000167927	0.00619215	0.766139
Smarca4	0.346456	5.90821	4.4697	0.000168668	0.00619783	0.773904
Tmx4	-0.659685	4.30116	-4.46684	0.000169887	0.00622092	0.781714
Gpc1	1.19676	3.49089	4.45902	0.000173258	0.00631563	0.814351
Nmnat3	0.634709	2.74555	4.45646	0.000174379	0.00631563	0.893487
Fads3	-0.998271	3.19163	-4.45315	0.000175835	0.00631563	0.836942
Cd151	0.337181	5.1439	4.45239	0.00017617	0.00631563	0.720207
Agk	0.451229	2.53829	4.45227	0.000176223	0.00631563	0.88519
Mecp2	-0.33525	4.02576	-4.45137	0.000176623	0.00631563	0.770452
Dhcr24	-0.639152	8.88459	-4.45127	0.000176665	0.00631563	0.844092
Tut7	-0.459273	6.16767	-4.44943	0.000177484	0.0063206	0.729431
Chpt1	0.510401	7.40276	4.44732	0.000178431	0.0063206	0.793198
Rmnd1	0.297009	4.46093	4.44694	0.000178602	0.0063206	0.708858
Eif4e3	0.934395	2.66505	4.44223	0.000180726	0.00637435	0.823822
Trappc2	0.409634	2.37537	4.44066	0.00018144	0.00637823	0.859597
Usp36	-0.387602	4.3107	-4.43774	0.00018278	0.00639766	0.713689
Cpd	-0.479972	4.74138	-4.43591	0.000183622	0.00639766	0.688513
Mettl9	0.355088	5.4863	4.43503	0.000184028	0.00639766	0.679623
Wapl	-0.330165	6.04329	-4.43419	0.000184419	0.00639766	0.692267
Pstpip2	-0.863022	2.84763	-4.42195	0.000190181	0.00656196	0.787595
Kdm2a	-0.336831	5.93707	-4.42149	0.0001904	0.00656196	0.655123
Bak1	0.405395	3.75109	4.42009	0.000191074	0.00656373	0.703916
Coq8a	0.548345	8.74384	4.41632	0.00019289	0.00660461	0.736098
Dsp	-0.682424	5.50864	-4.41297	0.00019452	0.00662711	0.630167
Lta4h	0.297422	4.60329	4.41222	0.000194888	0.00662711	0.632416
Ppt1	0.399774	4.8782	4.41111	0.000195433	0.00662711	0.631076
Phf2	-0.479809	4.52051	-4.40867	0.000196635	0.00664651	0.644539
Heca	-0.552509	4.46388	-4.40576	0.000198081	0.00667399	0.632421
Vegfb	-0.907043	3.55906	-4.39239	0.000204848	0.00688002	0.703349
Sik3	-0.321351	5.77642	-4.3888	0.000206707	0.00692043	0.570535
Rtel1	0.302659	3.47462	4.38095	0.000210828	0.00703606	0.65885
Elk4	-0.207635	5.27676	-4.37562	0.000213671	0.00708193	0.534078
Tsnax	0.202932	5.15138	4.37515	0.000213924	0.00708193	0.533348
Taf4	-0.328833	3.80065	-4.3746	0.000214217	0.00708193	0.605367
Dapk3	0.336824	4.42136	4.36681	0.000218451	0.00719931	0.53207
Cpsf7	-0.324646	4.84933	-4.36467	0.000219634	0.00721575	0.515793
Zfp24	-0.303594	4.18185	-4.36145	0.000221416	0.00723678	0.543501
Sft2d1	0.384156	4.9135	4.3605	0.000221944	0.00723678	0.501138
Tjp1	-0.485537	4.89944	-4.35722	0.000223785	0.00723678	0.493686
Ncor2	-0.624779	5.65574	-4.35665	0.000224105	0.00723678	0.49294
Phf21a	-0.346094	4.18418	-4.35654	0.000224164	0.00723678	0.537103
Srebf2	-0.538825	5.25076	-4.35614	0.000224391	0.00723678	0.489167
Ttll5	-0.565385	2.72423	-4.35263	0.000226378	0.0072786	0.645145
Tle2	-0.453465	3.9492	-4.34785	0.000229114	0.00729545	0.538685
Msl2	-0.316613	4.65411	-4.34683	0.0002297	0.00729545	0.479379
Mef2d	-0.444641	4.81862	-4.34644	0.000229925	0.00729545	0.470858
Mrpl16	0.345984	4.7954	4.34527	0.000230604	0.00729545	0.465717
Mettl22	0.476535	2.83546	4.34501	0.000230755	0.00729545	0.63299
Sbno1	-0.323823	5.48216	-4.3445	0.000231053	0.00729545	0.461928
Fas	0.506752	3.9765	4.33777	0.000234993	0.00738024	0.504529
Sh3glb2	0.26694	4.60453	4.33735	0.000235241	0.00738024	0.45582
Pcx	0.493952	9.19847	4.33538	0.000236408	0.00738024	0.56825
Kcnc3	-0.723145	2.90876	-4.33508	0.000236585	0.00738024	0.598361
Mgst1	0.662807	11.401	4.33118	0.000238914	0.00738024	0.600582
E130311K13Rik	0.570879	2.95795	4.33043	0.000239364	0.00738024	0.605871
Mccc1	0.339132	5.78687	4.32975	0.000239778	0.00738024	0.431893
Akr1a1	0.356833	8.41412	4.32934	0.000240024	0.00738024	0.537784
Fuca2	0.464999	2.74181	4.32832	0.000240636	0.00738024	0.591896
Sdhb	0.411799	7.48801	4.32816	0.000240736	0.00738024	0.49669
Pex16	0.491972	6.1241	4.32455	0.000242929	0.00742587	0.434245
Pdhb	0.681883	7.06377	4.32161	0.000244729	0.0074593	0.473428
Gm20319	0.479169	6.12392	4.31942	0.000246081	0.00747887	0.415519
Cox18	0.423817	3.54949	4.31686	0.000247671	0.00748022	0.531066
Gpn2	0.331568	3.26132	4.31608	0.000248156	0.00748022	0.527297
Arhgef12	-0.50701	6.88745	-4.31592	0.000248253	0.00748022	0.4431
Tex264	0.394786	6.03917	4.31103	0.000251325	0.00755121	0.389564
Zfp654	-0.485441	3.30729	-4.30525	0.000254997	0.00763976	0.489097
Pcbp1	0.287615	7.21674	4.30403	0.000255781	0.00764154	0.431686
Trio	-0.518356	4.14953	-4.29642	0.000260719	0.00776706	0.4081
Smg6	-0.257598	4.82105	-4.29103	0.000264273	0.00784057	0.34027
Ppp2r1a	0.246805	5.89437	4.29043	0.000264673	0.00784057	0.337415
Nckipsd	0.399209	2.46444	4.28496	0.00026833	0.00792664	0.50038
Bsg	0.35417	8.2577	4.28273	0.000269838	0.00794631	0.417513
Fuca1	0.329012	6.30706	4.28175	0.000270503	0.00794631	0.329935
Vat1	0.475151	5.13482	4.27946	0.000272064	0.00795366	0.302887
Anpep	-0.342657	6.77915	-4.27917	0.000272262	0.00795366	0.342621
Khk	0.900644	9.25728	4.27616	0.000274327	0.00799187	0.431652
Ints8	-0.394455	3.86611	-4.26771	0.000280212	0.00814081	0.347261
Stk38	-0.305016	5.63355	-4.26386	0.000282937	0.00817747	0.267717
Asb13	-0.345537	5.49923	-4.26374	0.000283024	0.00817747	0.264183
Akap8	-0.282218	5.13959	-4.26003	0.000285675	0.0082315	0.256527
Myo18a	-0.411874	6.50075	-4.25735	0.000287599	0.00825152	0.281356
Fam53c	-0.376395	4.05788	-4.25689	0.000287935	0.00825152	0.304466
Atrx	-0.251088	5.44698	-4.25521	0.000289148	0.00826384	0.244583
Pde8a	-0.380715	4.6496	-4.25352	0.000290382	0.00827667	0.246906
Rhbdd3	0.313499	4.21828	4.24709	0.00029511	0.00837624	0.267875
Plxna2	-0.71651	4.31264	-4.24661	0.000295464	0.00837624	0.289931
Copz2	0.418661	3.62771	4.2416	0.000299206	0.0084596	0.28787
Arl5a	-0.360095	6.52527	-4.24042	0.000300091	0.00846193	0.251816
Crebbp	-0.269181	4.73111	-4.23396	0.000304997	0.00857733	0.206119
Bco2	0.44012	4.3582	4.23105	0.000307238	0.00861736	0.193489
Tuba1c	0.805439	6.81348	4.22794	0.000309639	0.00865666	0.244956
Map3k2	-0.472569	4.41277	-4.22461	0.000312239	0.00865666	0.194288
Ifrd1	-0.661597	3.56281	-4.22406	0.000312672	0.00865666	0.280354
Uri1	-0.301131	4.87537	-4.22314	0.000313397	0.00865666	0.171151
Iscu	0.315365	6.26634	4.22299	0.000313517	0.00865666	0.195388
Wdr4	-0.306627	3.96663	-4.22293	0.000313564	0.00865666	0.239055
Kat7	-0.272467	4.36842	-4.21906	0.000316622	0.00871214	0.18435
Acat2	-0.73476	5.83529	-4.21798	0.000317479	0.00871214	0.175121
Chchd6	0.823543	1.30016	4.21713	0.000318162	0.00871214	0.320209
Stimate	0.419422	3.55035	4.21569	0.000319312	0.00871214	0.266188
Odf3b	0.94212	3.01472	4.21434	0.000320398	0.00871214	0.330318
Cpne2	-0.616725	3.23674	-4.21417	0.00032053	0.00871214	0.309037
Gpkow	-0.281298	4.08774	-4.21258	0.000321812	0.0087245	0.196983
Limk1	0.685599	1.75737	4.21106	0.000323041	0.0087277	0.335925
Pum1	-0.387164	5.20989	-4.21039	0.000323585	0.0087277	0.135739
Tex261	0.212696	5.98491	4.20807	0.000325477	0.00875633	0.151043
Map2k7	-0.3444	5.12555	-4.20661	0.000326674	0.00875992	0.127469
Fbrs	-0.332689	4.94612	-4.20577	0.000327362	0.00875992	0.127921
Them7	0.675912	4.14932	4.20373	0.000329044	0.00875992	0.163944
Tmem102	0.345272	3.40179	4.20305	0.000329603	0.00875992	0.255955
Hmgcl	0.525816	7.61299	4.20233	0.0003302	0.00875992	0.205569
Mpst	0.430454	6.49426	4.20186	0.000330594	0.00875992	0.154245
Abhd16a	0.240481	5.25066	4.18981	0.00034074	0.0089976	0.0845462
Wdr83	0.345067	3.94101	4.18919	0.000341271	0.0089976	0.13595
Gnas	0.265437	8.45385	4.18742	0.00034279	0.00899997	0.200387
Anapc2	0.213194	5.41486	4.18705	0.000343106	0.00899997	0.0777878
4833411C07Rik	-1.14392	3.55329	-4.18611	0.000343921	0.00899997	0.263222
Sec14l4	-0.396699	7.42835	-4.18191	0.000347558	0.00907264	0.146377
Ctso	0.287916	5.49924	4.17958	0.000349601	0.00910344	0.0611191
Slc22a15	0.54284	3.30057	4.17716	0.00035173	0.00913631	0.146438
Grhpr	0.41445	7.90446	4.17008	0.000358035	0.0092595	0.133282
Marveld2	-0.710286	3.41618	-4.16986	0.000358228	0.0092595	0.187103
Sirt5	0.478935	3.68456	4.16824	0.000359687	0.00927447	0.128365
Epha1	-0.385821	5.22188	-4.16517	0.00036247	0.00931765	0.0265848
Erg28	-0.664406	5.26558	-4.16444	0.000363128	0.00931765	0.0275989
Pcca	0.398675	6.35954	4.15937	0.000367776	0.0093969	0.0448134
Otud7b	-0.601333	4.48438	-4.15913	0.000367999	0.0093969	0.02569
Ugcg	-0.591294	3.93623	-4.15793	0.000369111	0.00940251	0.0723865
Sertad2	-0.405573	3.93171	-4.1548	0.000372019	0.00945375	0.059707
Slc17a4	0.729853	5.78705	4.15277	0.000373921	0.00946516	-0.000464918
Slc39a4	0.82843	5.6157	4.15159	0.000375023	0.00946516	-0.00236986
Zfp451	-0.358862	3.50153	-4.15145	0.00037516	0.00946516	0.114149
Rmnd5b	0.35254	3.78011	4.14803	0.000378392	0.00952393	0.0875348
Med12	-0.619788	4.33322	-4.14563	0.000380676	0.00954025	0.0300867
Cnot3	-0.236893	4.49004	-4.14544	0.00038085	0.00954025	0.00268327
Esyt2	-0.361029	4.6548	-4.14414	0.000382096	0.00954877	-0.0113386
Smad9	-1.55269	2.77875	-4.14137	0.000384765	0.00959274	0.166741
Rnf39	-0.549306	2.45134	-4.13944	0.000386629	0.0096125	0.15591
Helz2	-0.64764	6.63387	-4.13866	0.00038738	0.0096125	0.00220517
Cotl1	0.721679	4.44018	4.13616	0.000389815	0.00963412	-0.00904885
Mvk	-0.913248	3.56762	-4.1359	0.000390079	0.00963412	0.0545537
Galk1	0.558243	5.54501	4.13291	0.000393008	0.00968379	-0.0491888
Acp2	0.258506	5.7316	4.12865	0.00039723	0.0097609	-0.0582517
Setd5	-0.356221	5.13816	-4.12789	0.000397989	0.0097609	-0.0619557
Gm16222	0.633651	2.04279	4.12673	0.000399146	0.00976173	0.147395
Pigt	0.27303	6.12741	4.126	0.000399874	0.00976173	-0.0567616
Marf1	-0.432881	6.19108	-4.12439	0.000401489	0.00976913	-0.0486451
Nlrx1	0.379423	3.90211	4.12386	0.000402029	0.00976913	0.0162623
Rnase4	-0.854275	9.2932	-4.12151	0.000404398	0.00980409	0.0645065
Tspan9	-0.275763	4.9015	-4.11887	0.00040709	0.00984672	-0.0841677
Tmem170b	-0.399878	4.10771	-4.11131	0.000414877	0.0100121	-0.0584131
Srrm2	-0.484651	7.88453	-4.10813	0.000418196	0.0100692	-0.0125379
Mtfr1l	0.20915	6.20214	4.10615	0.000420271	0.0100961	-0.0992796
Sh3d19	-0.40559	6.19837	-4.10369	0.00042287	0.0101213	-0.102599
Ntpcr	0.400381	2.81116	4.10256	0.000424074	0.0101213	0.0627703
Gigyf2	-0.320888	5.10251	-4.10244	0.000424199	0.0101213	-0.123865
Tysnd1	0.377134	5.9082	4.09984	0.000426968	0.0101533	-0.11929
Gprin3	-0.895636	4.29261	-4.09938	0.000427466	0.0101533	-0.101213
Alkbh5	-0.291858	6.52961	-4.09715	0.000429862	0.0101872	-0.100974
Avpr1a	-1.14141	4.49619	-4.09561	0.000431522	0.0102034	-0.0225836
Sp1	-0.373916	5.07501	-4.09473	0.000432478	0.0102034	-0.141378
F830016B08Rik	-0.943688	3.47986	-4.09261	0.000434775	0.0102347	-0.0564204
Ces2e	0.628624	7.52844	4.08495	0.000443197	0.0104016	-0.0792044
Hnmt	0.488848	4.64359	4.08438	0.000443837	0.0104016	-0.163042
Mccc2	0.33159	5.9186	4.07963	0.000449141	0.010492	-0.166903
Magi3	-0.596429	4.42994	-4.07915	0.000449684	0.010492	-0.153492
Ndst2	-0.233885	4.52083	-4.07647	0.00045272	0.0105395	-0.164774
Rassf8	-0.427711	5.11671	-4.075	0.000454385	0.0105549	-0.189792
Mfsd4b1	0.615281	5.74785	4.0731	0.000456556	0.0105821	-0.193029
Mbd6	-0.367599	5.47224	-4.07098	0.000458982	0.0106119	-0.19947
Anxa2	1.36669	4.08729	4.06981	0.000460329	0.0106119	-0.160134
Ppp1ca	0.348642	6.92049	4.06928	0.00046094	0.0106119	-0.148255
Capzb	0.282628	6.36937	4.06848	0.000461869	0.0106119	-0.174763
Prdm2	-0.63127	4.8729	-4.06646	0.00046421	0.010629	-0.199635
Helb	-0.363215	3.49786	-4.0661	0.00046463	0.010629	-0.0914738
Ccdc50	-0.313739	5.43326	-4.06386	0.000467242	0.010653	-0.217309
Fbxw8	0.250201	5.6382	4.06308	0.000468152	0.010653	-0.218974
Tmem106c	0.308221	4.19398	4.06261	0.000468707	0.010653	-0.148243
Kdm6b	-0.558966	4.78988	-4.05935	0.00047254	0.010717	-0.21971
Tmem127	-0.202223	5.43925	-4.05746	0.00047479	0.0107449	-0.233177
Fgfr1op	-0.284794	3.75366	-4.05473	0.000478047	0.0107931	-0.157324
BC029722	0.402952	3.77769	4.05396	0.000478964	0.0107931	-0.159623
Cldn12	-0.311362	6.00486	-4.04946	0.000484386	0.010892	-0.232851
Cyp2c29	1.51981	9.92484	4.04801	0.000486153	0.0109084	-0.0953158
Crkl	-0.48744	4.3458	-4.04451	0.000490431	0.0109478	-0.230806
Slc5a3	-0.745792	2.49209	-4.04427	0.00049073	0.0109478	-0.0563638
Mif4gd	0.320477	5.42276	4.04403	0.00049102	0.0109478	-0.266069
Cmas	0.438252	5.61315	4.04056	0.000495298	0.011011	-0.270858
Zmat1	0.64242	2.70497	4.04004	0.000495945	0.011011	-0.0641573
Cyfip1	0.257549	5.38973	4.03424	0.000503194	0.0111485	-0.289324
Rictor	-0.518488	4.06973	-4.03168	0.000506433	0.0111849	-0.236515
Serpina10	-0.468723	7.47639	-4.03126	0.000506959	0.0111849	-0.21316
Lin7c	-0.296524	5.1353	-4.02647	0.000513073	0.0112962	-0.307556
Tatdn2	-0.330398	4.37472	-4.02541	0.000514442	0.0113027	-0.286469
Zfp236	-0.451039	4.14005	-4.0207	0.000520531	0.0114127	-0.251348
Pgam1	0.321719	7.25492	4.01688	0.000525533	0.0114495	-0.250049
Fam219b	0.384105	3.5378	4.01665	0.000525839	0.0114495	-0.208871
Med16	0.268992	4.49997	4.01622	0.000526402	0.0114495	-0.308653
Camk1d	-0.772464	6.03626	-4.01611	0.000526551	0.0114495	-0.323471
Isg20l2	-0.307716	3.71235	-4.01419	0.000529079	0.0114808	-0.239677
Pip5k1a	-0.261031	3.50824	-4.01303	0.000530619	0.0114906	-0.218125
Abcg1	1.03877	2.97632	4.01202	0.000531964	0.0114961	-0.171995
Rnf181	0.246065	6.61202	4.00916	0.000535784	0.0115326	-0.306466
Zfp275	-0.664671	3.00978	-4.00911	0.000535842	0.0115326	-0.176556
Daam1	-0.54664	5.63053	-4.00821	0.00053706	0.0115353	-0.347175
Tmem192	0.431033	3.40076	4.00063	0.000547327	0.0117135	-0.229862
Pgghg	0.247288	5.26847	4.00045	0.000547576	0.0117135	-0.370763
B3galnt2	-0.35388	4.45412	-3.99529	0.000554692	0.0118417	-0.351389
Tsc22d2	-0.583985	4.31565	-3.99285	0.000558081	0.0118899	-0.352458
Senp6	-0.320267	5.1756	-3.98933	0.000563022	0.011971	-0.396399
Mppe1	0.43513	3.33567	3.98425	0.000570212	0.0120952	-0.253345
Psmg2	0.392636	3.75886	3.98282	0.000572252	0.0120952	-0.304021
Srd5a1	0.658922	7.10796	3.98268	0.000572452	0.0120952	-0.339128
Yy1	-0.278986	5.09735	-3.98198	0.000573448	0.0120952	-0.412982
Brd1	-0.357058	4.56686	-3.97842	0.000578574	0.0121732	-0.402905
Ubr4	-0.513866	7.04203	-3.97781	0.000579456	0.0121732	-0.364114
A730017L22Rik	-0.38793	3.74768	-3.97559	0.000582687	0.0121972	-0.325261
Bmyc	1.00454	3.49238	3.97493	0.000583645	0.0121972	-0.261018
Ubxn7	-0.382727	4.5945	-3.97464	0.00058407	0.0121972	-0.412583
Apoe	0.424889	14.2514	3.97136	0.000588882	0.0122734	-0.202746
Gm20716	-0.25788	5.31472	-3.9702	0.000590581	0.0122845	-0.442578
Cyp3a59	1.53438	4.38812	3.96898	0.000592387	0.0122979	-0.381221
Ncoa3	-0.494121	4.71834	-3.9661	0.000596667	0.0123396	-0.438145
Pikfyve	-0.403305	4.62981	-3.96605	0.000596739	0.0123396	-0.439083
Prrc2c	-0.459989	5.38703	-3.95999	0.000605852	0.0125035	-0.465568
Ubb	0.447683	8.57236	3.9541	0.000614822	0.0126639	-0.337428
Dctn6	0.325268	3.61169	3.95067	0.000620112	0.0127169	-0.386378
Rac1	0.209339	6.77607	3.95034	0.00062063	0.0127169	-0.435913
Steap3	0.412436	4.72434	3.95009	0.000621014	0.0127169	-0.477047
Prelid1	0.338643	7.08605	3.94913	0.000622507	0.0127228	-0.42036
Psmb9	0.943889	3.90795	3.94797	0.000624314	0.012735	-0.453124
Rnh1	0.272549	6.52878	3.94605	0.000627303	0.0127713	-0.456934
Dstyk	-0.331351	3.6236	-3.93911	0.000638281	0.0129333	-0.406372
Asah1	-0.331701	4.38783	-3.93858	0.000639111	0.0129333	-0.498716
Las1l	0.248069	4.93249	3.93747	0.000640894	0.0129333	-0.517296
F8a	0.30899	3.13167	3.93741	0.00064099	0.0129333	-0.347747
Maea	0.250272	5.14199	3.93716	0.000641393	0.0129333	-0.520906
Abca8b	-0.504793	6.05685	-3.92544	0.000660429	0.0132918	-0.537076
Mzt2	0.513616	3.82794	3.92395	0.000662896	0.013316	-0.465096
Nfatc3	-0.330064	4.99094	-3.92212	0.000665925	0.0133514	-0.553386
Osgin1	-0.950191	7.9575	-3.91837	0.000672178	0.0134512	-0.45479
Setd1a	-0.381951	4.9516	-3.91532	0.000677317	0.0135052	-0.56541
Gas7	0.817518	2.7967	3.91525	0.000677437	0.0135052	-0.394329
Kansl3	-0.384235	5.6307	-3.91368	0.000680097	0.0135326	-0.573902
Ppp4r3b	-0.258253	5.07761	-3.91226	0.000682515	0.0135552	-0.579474
Gxylt1	-0.374639	3.83471	-3.91121	0.000684298	0.0135651	-0.494791
Rbm6	-0.21373	4.67128	-3.90841	0.000689097	0.0136346	-0.573964
Larp7	0.404595	3.5432	3.9051	0.00069481	0.0137168	-0.471671
Cep350	-0.53019	4.67936	-3.9045	0.000695853	0.0137168	-0.583015
Smg1	-0.660118	5.36758	-3.90337	0.000697806	0.0137296	-0.598411
Dynlrb1	0.315329	5.52563	3.90221	0.000699831	0.0137438	-0.603552
Abcc3	1.01783	7.10093	3.90131	0.000701404	0.0137491	-0.53231
Ppp2ca	0.244991	6.69593	3.90041	0.000702978	0.0137544	-0.562135
Tmem30b	-0.302734	5.40142	-3.89866	0.000706047	0.0137888	-0.61346
Itm2b	0.301203	9.60791	3.88992	0.000721619	0.0140669	-0.460218
Gm21750	-0.608181	2.34529	-3.88852	0.000724137	0.0140767	-0.394974
Nipbl	-0.316263	5.1482	-3.88797	0.000725133	0.0140767	-0.638101
Dnajc18	-0.392359	2.84703	-3.88742	0.000726126	0.0140767	-0.433611
Rpa1	0.28863	4.91312	3.8854	0.000729795	0.0141219	-0.641247
Ubb-ps	0.377977	6.28537	3.88295	0.000734263	0.0141823	-0.651323
Tmem250-ps	0.251604	6.29424	3.88054	0.000738676	0.0142288	-0.630822
Tubb4b	0.530905	6.71136	3.87925	0.000741063	0.0142288	-0.59901
Cideb	0.2914	7.80268	3.87877	0.000741954	0.0142288	-0.55318
Sh3bp1	0.923855	1.00876	3.87871	0.000742065	0.0142288	-0.409249
Abcd1	0.552745	4.63575	3.87481	0.000749304	0.0143415	-0.663099
Inpp5b	-0.272722	4.82535	-3.87348	0.000751787	0.0143629	-0.668521
Qprt	0.304849	7.57291	3.86787	0.000762373	0.0145226	-0.587052
Idh3g	0.275062	5.70617	3.86746	0.000763161	0.0145226	-0.682999
Dsg2	-0.556604	6.20253	-3.86572	0.000766468	0.0145226	-0.656761
Ppcdc	0.308383	3.84831	3.86525	0.000767375	0.0145226	-0.606463
Ddx3x	-0.335896	7.04763	-3.86464	0.000768531	0.0145226	-0.626422
Sars2	0.325687	3.43454	3.86444	0.00076892	0.0145226	-0.55515
Rexo1	-0.283791	4.9901	-3.86399	0.000769783	0.0145226	-0.690818
Coro7	0.33793	4.06751	3.86249	0.000772655	0.0145466	-0.650841
Faim	0.421372	2.80197	3.86189	0.000773815	0.0145466	-0.482479
Lcorl	-0.592956	3.07762	-3.86031	0.000776858	0.0145778	-0.529729
Ldhd	0.423531	7.58352	3.85906	0.000779283	0.0145783	-0.614699
Garem1	-0.790259	4.27601	-3.85888	0.000779646	0.0145783	-0.658942
Manbal	0.378475	3.16464	3.85492	0.000787361	0.0146682	-0.532155
Stxbp5	-0.369039	3.69544	-3.85442	0.00078834	0.0146682	-0.615217
Pex5	0.28111	7.13624	3.85428	0.000788627	0.0146682	-0.642887
Wac	-0.336227	5.26998	-3.85076	0.000795566	0.0147712	-0.727313
Tle4	-0.415956	3.01779	-3.84686	0.000803332	0.0148552	-0.583348
Kmt2c	-0.44743	4.86422	-3.84678	0.000803493	0.0148552	-0.730492
Eps15	-0.286073	5.01411	-3.84637	0.000804315	0.0148552	-0.73617
Ptprj	-0.358597	5.83305	-3.84317	0.000810743	0.0149313	-0.730346
Pnpla7	0.494481	7.5472	3.84232	0.000812456	0.0149313	-0.651001
Eif4ebp2	-0.671497	6.01749	-3.84221	0.000812683	0.0149313	-0.731608
Bicra	-0.462928	2.92562	-3.84007	0.000817017	0.0149628	-0.546058
Tmem30a	-0.339464	7.3758	-3.83997	0.000817235	0.0149628	-0.664591
Neil1	0.362239	2.75907	3.83694	0.00082341	0.0149882	-0.541653
Ddx1	0.209369	6.00872	3.8366	0.000824115	0.0149882	-0.745779
Ppa2	0.378616	5.25356	3.83642	0.000824487	0.0149882	-0.762371
Ccdc34	0.603298	1.56411	3.83562	0.000826112	0.0149882	-0.499726
Inpp5f	-0.379936	4.55024	-3.83543	0.000826517	0.0149882	-0.73805
Nubpl	0.408873	3.5479	3.83512	0.000827149	0.0149882	-0.624041
Rbm33	-0.643198	5.71058	-3.83427	0.000828905	0.0149942	-0.75868
Mettl1	0.527318	4.02039	3.83252	0.000832527	0.0150197	-0.705556
Irf2bp2	-0.686202	5.29031	-3.83221	0.00083316	0.0150197	-0.763872
Riox2	0.295214	3.79456	3.83038	0.000836967	0.0150625	-0.683216
Prdx5	0.426208	7.78708	3.82867	0.00084053	0.0151009	-0.673355
Mosmo	-0.319699	3.47924	-3.81995	0.000858969	0.0153866	-0.676326
B3gnt2	-0.530016	3.73884	-3.81977	0.000859348	0.0153866	-0.722553
Nr2c1	-0.397159	3.49112	-3.81693	0.000865436	0.0154651	-0.700974
Timd2	0.446086	6.08898	3.81636	0.000866665	0.0154651	-0.795497
Tirap	-0.416108	4.68851	-3.81546	0.000868609	0.0154671	-0.788092
Bdp1	-0.449873	3.53173	-3.81495	0.000869713	0.0154671	-0.677927
Camsap1	-0.45096	3.32122	-3.81342	0.000873034	0.0155	-0.657023
Lrrc3	-0.357595	6.7796	-3.81205	0.000876015	0.0155268	-0.776891
Pitrm1	0.246078	4.74911	3.81046	0.000879486	0.0155622	-0.815301
Upf2	-0.291833	4.31604	-3.80792	0.00088505	0.0156088	-0.789287
Higd2a	0.262981	5.58062	3.80637	0.000888464	0.0156088	-0.830176
Ubl7	0.220899	4.62373	3.80635	0.00088851	0.0156088	-0.822808
Hsd17b4	0.409071	8.43734	3.8062	0.000888839	0.0156088	-0.693038
Pank3	-0.390561	5.36574	-3.80589	0.000889519	0.0156088	-0.831406
Yod1	-0.38692	3.48925	-3.80342	0.000895008	0.0156424	-0.714442
Zdhhc14	-0.461412	1.93994	-3.80254	0.000896961	0.0156424	-0.5913
Tmf1	-0.253733	4.76381	-3.80234	0.000897416	0.0156424	-0.832386
Naa16	-0.39294	2.87022	-3.80131	0.000899714	0.0156424	-0.63853
Rsf1	-0.260114	3.89468	-3.8009	0.000900626	0.0156424	-0.763852
Zc3h4	-0.314363	4.71603	-3.80065	0.000901202	0.0156424	-0.831799
Kif21a	-0.450914	5.28299	-3.7995	0.00090377	0.0156424	-0.844785
Nktr	-0.497824	5.73975	-3.79913	0.000904607	0.0156424	-0.841971
Rarres2	0.40765	8.66029	3.79905	0.000904783	0.0156424	-0.700003
Chd4	-0.274308	6.59753	-3.79712	0.000909143	0.015692	-0.821149
Tkfc	1.00934	9.17398	3.79501	0.000913917	0.0157487	-0.693743
Ddx19b	-0.527595	4.23258	-3.79427	0.000915591	0.0157517	-0.817206
Drg2	0.241031	4.74174	3.79299	0.000918511	0.015753	-0.85591
Mysm1	-0.43113	3.71983	-3.79268	0.000919224	0.015753	-0.753575
Ifi30	0.643238	3.89646	3.79227	0.000920147	0.015753	-0.810801
Aagab	0.324407	4.94615	3.79113	0.000922763	0.0157722	-0.865429
Notch2	-0.478159	5.31284	-3.78935	0.000926862	0.015803	-0.872114
Stk38l	-0.52473	3.85502	-3.78905	0.000927559	0.015803	-0.798769
Mospd2	-0.360106	4.20049	-3.78735	0.000931471	0.015844	-0.847965
Tmco6	-0.657701	2.43414	-3.78517	0.000936534	0.0159045	-0.645074
Nepro	-0.500019	2.14458	-3.7837	0.000939966	0.0159157	-0.630618
S100pbp	-0.347339	4.02784	-3.78359	0.000940212	0.0159157	-0.826724
Wdr13	-0.301913	4.71958	-3.78282	0.000942025	0.0159208	-0.876427
Gabpb2	-0.489787	4.92171	-3.77766	0.000954157	0.0160615	-0.893646
Cyb5rl	0.368539	3.3392	3.77709	0.000955514	0.0160615	-0.736049
Zswim8	-0.360099	5.41976	-3.77659	0.000956707	0.0160615	-0.903404
Tpgs1	0.329953	3.97431	3.77583	0.000958526	0.0160615	-0.840482
Maco1	-0.307031	5.22286	-3.77524	0.000959928	0.0160615	-0.906344
Coq2	0.279447	5.17892	3.77399	0.000962912	0.0160615	-0.910821
Yif1a	0.323315	5.43771	3.77349	0.000964102	0.0160615	-0.910575
Il6st	-0.464321	7.15387	-3.77336	0.000964423	0.0160615	-0.833969
Lias	0.279672	4.82345	3.77298	0.00096532	0.0160615	-0.904237
Blmh	0.251148	5.30149	3.77244	0.000966629	0.0160615	-0.914689
Gabbr2	-0.772221	4.4487	-3.77175	0.000968282	0.0160615	-0.866537
Ctif	-0.382028	4.85508	-3.7716	0.000968627	0.0160615	-0.909479
Alad	0.40368	7.3609	3.76887	0.000975225	0.0161264	-0.854288
Cgnl1	-0.405563	6.35605	-3.7681	0.000977082	0.0161264	-0.903113
Ube2e2	0.569354	3.71371	3.7671	0.000979514	0.0161264	-0.807992
Pcdh1	-0.408981	6.86624	-3.76706	0.00097962	0.0161264	-0.872268
Arl5b	-0.611091	4.5176	-3.76641	0.000981199	0.0161264	-0.906289
Sdhc	0.278384	7.3255	3.7662	0.000981712	0.0161264	-0.839386
G2e3	-0.413556	2.14574	-3.76544	0.00098356	0.0161316	-0.667079
Atp1b3	0.381298	4.7901	3.76401	0.000987061	0.0161639	-0.931813
Nudt9	0.260319	5.0411	3.76236	0.000991103	0.0161939	-0.937585
Pccb	0.3112	7.61276	3.76201	0.000991967	0.0161939	-0.840471
Nxf1	-0.328656	5.73928	-3.7592	0.000998911	0.0162821	-0.941799
Celf2	0.490918	3.4627	3.75826	0.00100124	0.0162949	-0.881579
Sc5d	-0.765347	7.95054	-3.75367	0.00101272	0.0164389	-0.816372
Rbfox2	-0.304295	4.64278	-3.75348	0.00101321	0.0164389	-0.943481
Fbxw4	0.291635	4.05893	3.75122	0.00101889	0.0164924	-0.884808
Mkrn1	0.295072	4.73674	3.75093	0.00101963	0.0164924	-0.951799
Camsap2	-0.440066	3.85034	-3.74847	0.00102587	0.0165679	-0.878602
Mapk8ip3	-0.393822	4.84625	-3.74626	0.00103152	0.0166302	-0.961615
Cited2	0.495693	4.84047	3.74572	0.00103289	0.0166302	-0.969095
Fam168a	-0.324552	4.8204	-3.7441	0.00103705	0.0166673	-0.96751
Thrap3	-0.262602	6.36183	-3.7436	0.00103835	0.0166673	-0.957348
Acss2	-0.958097	6.90535	-3.74296	0.00103999	0.0166683	-0.899823
Prrc2a	-0.260412	7.03128	-3.73776	0.0010535	0.0168419	-0.928215
Pomp	0.383698	6.52574	3.73756	0.00105402	0.0168419	-0.953317
Iws1	-0.308484	4.68902	-3.73481	0.00106122	0.016902	-0.986941
Polr2a	-0.31059	5.74828	-3.73441	0.00106226	0.016902	-0.998144
Insr	-0.404069	6.73287	-3.73425	0.0010627	0.016902	-0.953079
Tmem205	0.449844	7.61764	3.73368	0.00106419	0.016902	-0.898776
Arhgap29	-0.613424	5.73492	-3.73225	0.00106797	0.0169365	-1.00102
Zfp609	-0.835946	4.01847	-3.7301	0.0010737	0.0170018	-0.942278
Psmb7	0.325994	6.9162	3.72917	0.00107616	0.0170115	-0.947631
Psmd2	0.193484	7.48128	3.72845	0.0010781	0.0170115	-0.921829
Slc25a21	0.583071	3.50175	3.72805	0.00107915	0.0170115	-0.883654
Ndufa10	0.240832	6.97963	3.7265	0.00108331	0.0170227	-0.954162
Gstm4	0.614311	5.27364	3.72613	0.00108432	0.0170227	-1.02207
Rapgef4	-0.749297	6.33537	-3.72598	0.0010847	0.0170227	-0.987425
Dvl1	-0.200937	6.26467	-3.72437	0.00108905	0.0170568	-1.01184
Vcpip1	-0.365674	4.95637	-3.72357	0.00109119	0.0170568	-1.0271
Psmb5	0.367634	6.24459	3.72338	0.00109172	0.0170568	-0.996833
Mib1	-0.365083	5.79894	-3.722	0.00109547	0.0170736	-1.02429
Leprotl1	0.333552	4.15027	3.72179	0.00109604	0.0170736	-0.966101
Txn1	0.42369	7.4212	3.7203	0.00110008	0.0171113	-0.938265
Tprgl	0.254206	5.51965	3.71907	0.00110344	0.0171383	-1.04019
Pomk	0.411765	3.17548	3.7174	0.00110803	0.0171842	-0.842402
Cacul1	-0.365043	5.62213	-3.71594	0.00111203	0.0172001	-1.03807
Ap1b1	0.206949	5.85881	3.71584	0.00111232	0.0172001	-1.03864
Mcm5	0.757248	1.41166	3.71476	0.00111528	0.0172208	-0.765054
Cwc25	-0.26943	3.40728	-3.71394	0.00111755	0.0172306	-0.900208
Gm5096	1.22501	3.2871	3.71032	0.00112763	0.0173605	-0.88805
Usp6nl	-0.595079	4.36286	-3.70618	0.00113924	0.0175138	-1.02672
Apom	-0.504109	7.33973	-3.70193	0.00115131	0.0176735	-0.996529
Nfat5	-0.576998	4.96535	-3.70004	0.0011567	0.0177305	-1.07572
Papola	-0.308237	6.26941	-3.69919	0.00115914	0.0177421	-1.06193
Vcp	0.20411	8.60728	3.69494	0.00117141	0.0178961	-0.948998
Usp5	0.204314	5.95671	3.69453	0.00117259	0.0178961	-1.08405
Rab5c	0.215794	6.39714	3.69355	0.00117543	0.0179127	-1.06386
Ubqln4	-0.286322	5.12694	-3.69299	0.00117708	0.0179127	-1.10074
Psmc3	0.260503	6.58642	3.6913	0.00118199	0.017932	-1.05891
Prmt7	0.313769	3.67434	3.69123	0.0011822	0.017932	-0.997553
Ash1l	-0.477925	4.97532	-3.6908	0.00118345	0.017932	-1.10102
Zswim4	-0.42557	3.21575	-3.69005	0.00118567	0.0179393	-0.918982
Mob3b	-0.393112	5.18908	-3.68948	0.00118734	0.0179393	-1.10789
Magi1	-0.405296	4.66948	-3.68821	0.00119106	0.0179699	-1.09022
Gtf3c1	-0.254147	5.67031	-3.68739	0.0011935	0.0179809	-1.11186
Pon2	-0.270293	5.39043	-3.68453	0.00120196	0.0180825	-1.1205
H2-Eb1	1.64901	4.4769	3.68311	0.0012062	0.0181205	-1.10616
Phlpp2	-0.565279	2.15936	-3.6811	0.00121221	0.0181849	-0.850657
Psmd8	0.245624	6.67932	3.67943	0.00121722	0.0182341	-1.08069
Kif1b	-0.445871	7.07017	-3.67573	0.00122843	0.0183759	-1.0722
Mier1	-0.293873	4.77029	-3.67444	0.00123235	0.0184084	-1.13597
Dbnl	0.299943	4.92609	3.67369	0.00123464	0.0184166	-1.14167
Khsrp	-0.244982	5.54737	-3.67186	0.00124023	0.0184739	-1.14878
Mocos	0.358024	5.80062	3.67091	0.00124315	0.0184912	-1.14807
Insig1	-0.952195	8.04154	-3.66939	0.00124783	0.0185347	-1.015
Tsfm	0.382413	3.9947	3.66342	0.0012664	0.0187841	-1.09867
Klhl12	-0.236832	3.86745	-3.66284	0.00126822	0.0187846	-1.0837
Hemk1	0.413928	3.93237	3.6593	0.00127935	0.0187954	-1.06936
Rtp3	-0.34916	5.84471	-3.65921	0.00127963	0.0187954	-1.16908
Asna1	0.218398	4.60274	3.65907	0.00128009	0.0187954	-1.16415
Hinfp	-0.499175	1.91826	-3.65884	0.00128081	0.0187954	-0.890776
Mlkl	0.791068	2.06687	3.65841	0.00128216	0.0187954	-0.903584
Eif4b	-0.278319	7.81661	-3.65835	0.00128237	0.0187954	-1.07531
Ep400	-0.409896	5.29446	-3.65824	0.00128271	0.0187954	-1.18213
Adnp2	-0.354996	3.02433	-3.65808	0.0012832	0.0187954	-0.985175
Gm16332	-0.585472	5.03012	-3.65303	0.00129932	0.019005	-1.01367
Tesk2	-0.270823	3.74704	-3.65151	0.00130423	0.0190504	-1.09845
Mrpl27	0.374441	5.14691	3.65034	0.00130798	0.0190589	-1.20207
Pdgfa	0.683547	3.31425	3.65013	0.00130867	0.0190589	-1.07847
Zbtb33	-0.412858	4.06071	-3.64913	0.0013119	0.0190589	-1.13916
Mapk6	-0.335888	4.78467	-3.64909	0.00131204	0.0190589	-1.19541
Sh2b1	-0.197411	5.3823	-3.64671	0.00131979	0.0191218	-1.21113
Foxj3	-0.35343	3.75879	-3.64664	0.00132	0.0191218	-1.11009
Fads2	-0.845697	7.84657	-3.64607	0.00132187	0.0191227	-1.07528
Ndufa8	0.396586	6.42121	3.64342	0.00133054	0.0192217	-1.18446
Akr7a5	0.346949	7.36547	3.64269	0.00133295	0.0192302	-1.12881
Eea1	-0.383343	4.95734	-3.64064	0.00133972	0.019289	-1.21948
9130401M01Rik	0.365557	3.55789	3.6397	0.00134283	0.019289	-1.11977
Myl12b	0.360708	5.64326	3.63954	0.00134336	0.019289	-1.21963
Fdps	-1.72269	7.09924	-3.63924	0.00134434	0.019289	-1.12509
mt-Nd6	0.443974	9.9883	3.63797	0.00134857	0.0193071	-1.0298
Afg3l1	0.223888	6.20689	3.63776	0.00134926	0.0193071	-1.20635
Dync1h1	-0.339742	6.82009	-3.63543	0.00135707	0.019373	-1.17825
Fam160a2	-0.306389	4.33367	-3.63503	0.00135839	0.019373	-1.20667
Rnf24	-0.823822	1.97393	-3.63463	0.00135973	0.019373	-0.966288
Ptpa	0.288416	5.58098	3.63419	0.00136122	0.019373	-1.23895
Cramp1l	-0.437018	3.65664	-3.63325	0.00136438	0.0193918	-1.13264
Tmem37	0.414211	5.46332	3.62979	0.00137609	0.019473	-1.24894
Traf6	-0.341814	3.99348	-3.62964	0.0013766	0.019473	-1.17242
Zpr1	-0.514119	4.85843	-3.62938	0.00137749	0.019473	-1.24897
Ercc6	-0.499077	3.51984	-3.62844	0.00138069	0.019473	-1.1155
Timm50	0.288136	4.70734	3.62843	0.00138071	0.019473	-1.24034
Dus2	0.294043	3.09173	3.62772	0.00138311	0.019473	-1.05405
Fyttd1	-0.193655	4.55235	-3.62754	0.00138375	0.019473	-1.23694
Fryl	-0.440352	4.22068	-3.6268	0.00138627	0.019473	-1.20824
Alcam	-0.414313	5.56609	-3.62667	0.00138671	0.019473	-1.25428
Arnt	-0.429024	5.10377	-3.62542	0.001391	0.0195073	-1.25915
Cdc16	0.211736	4.23072	3.61954	0.00141134	0.0197663	-1.22348
Rc3h1	-0.371523	4.46724	-3.61612	0.00142329	0.0199072	-1.26343
Eno1	0.440994	8.79032	3.61364	0.00143201	0.0200026	-1.12721
Bcs1l	0.323253	3.6115	3.61132	0.00144025	0.0200911	-1.16324
Ugt2b1	0.84374	9.14477	3.60979	0.00144569	0.0201403	-1.1295
Cebpg	-0.356338	5.71689	-3.6063	0.00145818	0.0202783	-1.29493
Gfer	0.372094	4.9955	3.60595	0.00145944	0.0202783	-1.30161
Mia3	-0.33715	6.98895	-3.60493	0.00146312	0.0203027	-1.24193
Slc25a11	0.279465	6.0736	3.60316	0.00146949	0.0203609	-1.2975
Slc30a4	-0.381438	3.56497	-3.6027	0.00147118	0.0203609	-1.17068
Slc38a2	-0.573656	6.06881	-3.60172	0.00147472	0.0203734	-1.28956
Xrcc4	0.334924	2.59297	3.60139	0.00147594	0.0203734	-1.0655
Foxk2	-0.409905	4.04461	-3.59945	0.00148302	0.0204368	-1.25912
Ints6	-0.550987	3.3763	-3.59907	0.00148441	0.0204368	-1.16404
Rnf169	-0.448774	5.33912	-3.59843	0.00148674	0.0204394	-1.32244
Gm42863	-0.896847	1.9879	-3.59796	0.00148847	0.0204394	-1.02537
St7l	-0.276584	4.18373	-3.597	0.00149198	0.0204609	-1.2764
Unc119b	-0.255602	4.98931	-3.59335	0.00150545	0.0205724	-1.32809
Lamp1	0.214185	9.24124	3.59215	0.00150991	0.0205724	-1.16457
Srcap	-0.720569	5.80191	-3.59208	0.00151018	0.0205724	-1.32893
Kidins220	-0.356902	5.44415	-3.59141	0.00151268	0.0205724	-1.33814
Macrod1	0.501697	5.5246	3.59136	0.00151286	0.0205724	-1.33906
Mecr	0.283297	4.68318	3.59113	0.00151372	0.0205724	-1.32959
Mtpn	-0.264344	6.46433	-3.59098	0.00151428	0.0205724	-1.30075
Tnks1bp1	-0.406469	5.58873	-3.5906	0.00151572	0.0205724	-1.33793
Mnat1	0.392263	2.76451	3.58869	0.00152284	0.0206425	-1.10417
Aarsd1	0.354694	4.40017	3.58662	0.00153062	0.0207213	-1.32118
Bloc1s6	0.229558	3.88684	3.58571	0.00153408	0.0207415	-1.24766
Ifnar1	-0.201023	5.13324	-3.58363	0.00154194	0.0208211	-1.35779
Man2b1	0.30962	6.63836	3.58169	0.00154932	0.0208805	-1.30731
Amigo1	-0.730876	2.67572	-3.58104	0.00155182	0.0208805	-1.08753
Dcxr	0.645907	6.20019	3.58092	0.00155228	0.0208805	-1.33762
Zfp408	-0.38769	2.83369	-3.57828	0.00156238	0.0209703	-1.12861
Rilp	-0.33365	4.59819	-3.57814	0.00156293	0.0209703	-1.35212
N4bp1	-0.316359	4.22508	-3.5765	0.00156926	0.0210285	-1.32732
Ago3	-0.505636	3.41694	-3.57542	0.00157344	0.0210577	-1.24264
Spns2	0.534528	5.15927	3.57278	0.00158369	0.021119	-1.38324
H2-Ab1	1.51132	4.76527	3.57271	0.00158397	0.021119	-1.36545
N6amt1	0.30539	3.08807	3.57269	0.00158403	0.021119	-1.20051
Nat9	0.360497	4.75734	3.57174	0.00158777	0.0211365	-1.3714
Bckdhb	0.269146	6.39376	3.57133	0.00158935	0.0211365	-1.36744
Babam2	0.264054	4.33512	3.56515	0.00161371	0.0214335	-1.37336
Aamdc	0.486673	3.73867	3.56459	0.00161592	0.0214358	-1.32449
Thop1	0.35384	3.22251	3.5633	0.00162106	0.0214553	-1.22611
Mtap	0.337323	4.35548	3.5632	0.00162146	0.0214553	-1.34548
Tkt	0.577583	6.95284	3.55931	0.00163704	0.021612	-1.3411
Cep164	-0.308088	3.69275	-3.55923	0.00163739	0.021612	-1.28394
Atn1	-0.323983	4.83804	-3.55807	0.00164204	0.0216462	-1.411
Aldh1a1	0.703667	9.67948	3.55724	0.00164541	0.0216636	-1.22419
Tle5	0.287459	8.87556	3.55432	0.00165728	0.0217894	-1.25967
Dap	0.240515	7.56792	3.55387	0.0016591	0.0217894	-1.32984
Apool	0.236048	4.19532	3.5503	0.00167373	0.0219542	-1.39731
Acvr1	-0.391702	3.65588	-3.54838	0.00168165	0.0220307	-1.33914
Tnrc6b	-0.406954	5.17768	-3.54695	0.00168758	0.022081	-1.44326
Pld4	0.652084	2.98663	3.54407	0.00169956	0.0222102	-1.2964
Gipc1	0.331181	3.70572	3.54286	0.00170462	0.0222487	-1.28383
Wdr41	0.218022	3.95085	3.54164	0.00170975	0.0222753	-1.37963
Arhgap12	-0.252404	4.51601	-3.54137	0.00171088	0.0222753	-1.43386
Atxn10	0.327598	5.73719	3.53939	0.00171922	0.0223563	-1.45408
Nectin3	-0.3057	5.04866	-3.53822	0.00172415	0.0223828	-1.46419
Fubp1	-0.248016	4.94743	-3.5379	0.00172551	0.0223828	-1.46337
Colec12	0.420519	5.45565	3.53663	0.00173093	0.0224255	-1.46698
Lrp6	-0.475404	6.04587	-3.53211	0.00175022	0.0226305	-1.46091
Hdac3	0.232746	5.09323	3.53192	0.00175107	0.0226305	-1.47873
Abcd4	0.482981	3.63264	3.53098	0.00175512	0.0226305	-1.32434
Spg7	0.226247	5.44334	3.53093	0.00175533	0.0226305	-1.48062
Prmt9	0.289245	3.45006	3.52993	0.00175965	0.0226421	-1.35832
Xpnpep3	-0.457731	3.82565	-3.52972	0.00176053	0.0226421	-1.39738
Tufm	0.219974	6.62708	3.52875	0.00176473	0.0226685	-1.43973
Tom1l1	-0.276678	4.05447	-3.52724	0.00177131	0.0227253	-1.43747
Hps3	0.355536	3.42578	3.52512	0.00178056	0.0228163	-1.36836
Apip	0.449794	3.73522	3.52435	0.00178392	0.0228273	-1.38996
Dgkq	-0.455374	4.63976	-3.52356	0.00178739	0.0228273	-1.4734
Slc27a4	0.235966	5.23936	3.52344	0.00178791	0.0228273	-1.49984
Stat6	-0.194366	5.70976	-3.52016	0.00180234	0.0229435	-1.50025
Selenoh	0.468668	2.72228	3.51992	0.00180343	0.0229435	-1.25889
Polb	0.316404	3.92115	3.51989	0.00180354	0.0229435	-1.41414
Coq6	0.23646	3.70102	3.51489	0.00182581	0.0231987	-1.40554
Rdh9	-0.952353	5.29445	-3.513	0.0018343	0.0232773	-1.51506
Haghl	0.363872	2.48091	3.51253	0.00183641	0.0232773	-1.23998
Pigm	-0.264669	3.52889	-3.51131	0.00184191	0.0233191	-1.40156
Xrcc5	0.305928	4.0506	3.5108	0.00184421	0.0233202	-1.46585
Men1	-0.215899	4.44466	-3.51006	0.00184757	0.0233282	-1.50716
Ncoa6	-0.461875	4.35314	-3.50969	0.00184927	0.0233282	-1.48735
Dvl3	-0.574324	3.43681	-3.50807	0.00185663	0.0233931	-1.37451
Ripk1	-0.402267	4.68097	-3.50535	0.00186905	0.0234957	-1.53082
Alg3	0.254291	3.65605	3.50531	0.00186923	0.0234957	-1.42087
Alas2	0.384991	7.38864	3.50097	0.00188923	0.0237188	-1.46998
Mpdu1	0.354649	5.56012	3.49827	0.00190178	0.0238315	-1.55382
Otud3	-0.550821	2.09498	-3.49807	0.00190272	0.0238315	-1.25949
Map2k2	0.250072	6.83904	3.49727	0.00190644	0.0238497	-1.49541
Cbx7	-0.558922	3.56199	-3.49545	0.00191495	0.0239278	-1.39523
Rab1b	0.236796	6.88471	3.49377	0.00192286	0.0239982	-1.50267
Med13l	-0.610071	3.69763	-3.4929	0.00192696	0.0240209	-1.45106
Fbxw9	0.426647	4.63103	3.4874	0.0019531	0.0242923	-1.58025
Ccdc127	-0.227684	4.37618	-3.48735	0.00195334	0.0242923	-1.55544
Nsfl1c	0.206398	5.65575	3.48646	0.00195762	0.0243169	-1.58201
Eci1	0.42436	6.60749	3.48526	0.00196339	0.0243599	-1.53557
Slc6a6	-0.519801	6.58153	-3.48443	0.00196737	0.0243806	-1.55044
Odr4	0.202525	4.81835	3.48376	0.0019706	0.0243893	-1.58671
Lpcat3	0.368144	6.61478	3.4832	0.00197331	0.0243893	-1.53971
Fam124a	0.732817	3.59512	3.48254	0.00197652	0.0243893	-1.48797
Agxt2	0.340985	7.51582	3.48234	0.0019775	0.0243893	-1.49661
Mrps18b	0.330683	5.27136	3.48152	0.00198146	0.0243893	-1.59712
Trap1	0.187507	7.16884	3.48142	0.00198195	0.0243893	-1.5123
Etf1	-0.215725	6.04079	-3.48054	0.00198623	0.0243977	-1.57527
Akap7	0.425948	2.44907	3.48032	0.00198726	0.0243977	-1.31984
Immt	0.212363	6.43731	3.47962	0.00199069	0.0244114	-1.55361
Plvap	0.53736	5.46686	3.47886	0.00199438	0.0244283	-1.59959
Atg5	0.283137	5.4087	3.47835	0.00199691	0.0244308	-1.6042
Wdr26	-0.290331	6.62093	-3.47737	0.0020017	0.0244573	-1.55895
Gm44421	0.770681	1.87211	3.47696	0.00200371	0.0244573	-1.30369
Phactr4	-0.294751	5.08554	-3.47421	0.00201724	0.0245772	-1.61219
Abhd8	-0.678601	2.07284	-3.47402	0.00201819	0.0245772	-1.29742
Ank3	-0.687126	3.11671	-3.47004	0.00203792	0.0247731	-1.50499
Carhsp1	0.258595	6.54353	3.46983	0.00203898	0.0247731	-1.57583
Aldob	0.798333	11.7384	3.46824	0.00204691	0.0248409	-1.36592
Zbtb43	-0.323812	4.49049	-3.46743	0.00205097	0.0248615	-1.60461
Gpi1	0.575159	7.54664	3.46641	0.00205613	0.0248955	-1.524
Kbtbd2	-0.271698	3.81774	-3.46412	0.00206768	0.0250066	-1.54349
Nup93	0.469472	2.40945	3.45986	0.00208933	0.0252305	-1.35112
Hps1	0.371253	2.9633	3.45914	0.00209301	0.0252305	-1.4409
Frs2	-0.400355	4.02178	-3.45885	0.0020945	0.0252305	-1.57714
Rnf111	-0.308219	4.42224	-3.4586	0.00209577	0.0252305	-1.61779
Tipin	0.357519	2.00715	3.45656	0.00210626	0.025328	-1.33667
Cops4	0.218343	4.86779	3.45586	0.00210988	0.0253426	-1.65039
Fabp2	0.778114	6.53721	3.45459	0.00211643	0.0253862	-1.59692
Txnrd3	-0.403683	2.68704	-3.45422	0.00211833	0.0253862	-1.41254
Cdk2ap1	0.243324	4.8875	3.45315	0.00212392	0.0254083	-1.65688
Chd8	-0.209989	5.22574	-3.45294	0.00212499	0.0254083	-1.66306
Rrbp1	-0.339992	8.35001	-3.45186	0.00213061	0.0254232	-1.5204
Zfp384	-0.240952	4.78847	-3.45177	0.00213106	0.0254232	-1.65315
Tbcb	0.287775	4.37888	3.45032	0.00213865	0.0254749	-1.6447
Ptprk	-0.365716	5.64559	-3.45002	0.00214022	0.0254749	-1.66435
Prr5	0.484175	2.25848	3.44942	0.00214337	0.0254749	-1.39358
Braf	-0.376781	3.95446	-3.4488	0.00214658	0.0254749	-1.59658
Gatd3a	0.304104	6.60985	3.44863	0.00214747	0.0254749	-1.62518
Trim25	-0.412241	6.28189	-3.44816	0.00214998	0.025476	-1.63585
Cpb2	0.276533	8.18436	3.44507	0.00216627	0.0256402	-1.54373
Bdh2	0.456786	3.80569	3.44407	0.00217156	0.0256741	-1.60151
Sde2	-0.294322	3.31545	-3.4432	0.00217619	0.0257	-1.51419
Ugp2	0.533625	8.64039	3.44064	0.00218985	0.0258324	-1.53258
Abcb8	0.198253	5.01926	3.43974	0.00219467	0.025856	-1.69285
Lyplal1	0.394743	4.12482	3.43935	0.00219676	0.025856	-1.59024
Dcaf10	-0.331989	4.56722	-3.43569	0.00221648	0.0260591	-1.6799
Serinc5	-0.373614	5.22187	-3.43423	0.00222441	0.0260816	-1.70527
Ndufaf7	0.316778	3.74668	3.4339	0.0022262	0.0260816	-1.60029
Aaas	0.30567	2.93782	3.4337	0.00222726	0.0260816	-1.48185
Def8	0.312516	5.46931	3.43351	0.00222829	0.0260816	-1.70827
Bhmt	1.05487	11.5599	3.43151	0.0022392	0.0261803	-1.45367
Svip	-0.300786	3.36178	-3.43032	0.00224572	0.0262275	-1.57465
Rcc1	0.318949	2.82956	3.42976	0.00224879	0.0262342	-1.47165
Cdc73	-0.281438	3.98525	-3.42767	0.00226031	0.0263216	-1.64935
Fads6	-0.317553	6.90438	-3.42705	0.00226375	0.0263216	-1.63896
Hsd3b3	0.37465	8.17676	3.42704	0.00226377	0.0263216	-1.58716
Epb41	-0.400798	6.36313	-3.42506	0.00227478	0.0264205	-1.68867
Smim12	0.311932	3.78447	3.42403	0.0022805	0.0264579	-1.62643
Cd59b	0.467296	1.91875	3.42244	0.00228934	0.0265312	-1.409
Cfp	0.712527	4.19719	3.42058	0.00229979	0.0265968	-1.71293
Eif2b2	0.249206	3.99749	3.42053	0.00230005	0.0265968	-1.65885
C8a	-0.495006	9.55917	-3.41981	0.0023041	0.0266146	-1.55129
Azi2	-0.198552	5.18393	-3.41922	0.00230739	0.0266234	-1.74045
Kctd13	0.36661	1.81833	3.41872	0.00231023	0.026627	-1.41
Cyp2j9	-0.733798	2.53431	-3.41732	0.00231813	0.0266889	-1.45213
Hcls1	0.715186	2.83487	3.41543	0.00232884	0.0267539	-1.56967
Hcfc2	-0.277043	3.5157	-3.41507	0.00233087	0.0267539	-1.59385
Axin1	-0.243377	4.39155	-3.41498	0.00233139	0.0267539	-1.70681
Tubb2a	1.24024	6.39533	3.41376	0.00233836	0.0268047	-1.7071
Ctps	0.676044	2.25372	3.41182	0.00234941	0.026871	-1.4759
Wrap53	0.27677	2.92193	3.41125	0.00235272	0.026871	-1.53944
Apoc1	0.505323	11.2893	3.41097	0.0023543	0.026871	-1.50678
Ehhadh	0.735377	7.71139	3.41097	0.00235434	0.026871	-1.6447
Pafah2	0.301329	6.81903	3.41014	0.00235908	0.0268961	-1.69766
H2-Aa	1.44099	4.70661	3.40857	0.00236811	0.0269309	-1.74935
9530068E07Rik	-0.210118	6.81498	-3.40837	0.00236927	0.0269309	-1.70789
Prrc2b	-0.38988	6.03821	-3.40795	0.00237172	0.0269309	-1.7504
Ep300	-0.490025	4.82275	-3.40784	0.00237235	0.0269309	-1.75419
Armc5	0.308742	3.69007	3.40724	0.00237583	0.0269414	-1.65954
Cpq	0.257542	5.67748	3.40639	0.00238073	0.0269679	-1.7679
Rps6ka4	0.336995	3.52653	3.40208	0.00240589	0.0272237	-1.63533
Maml1	-0.250255	4.27062	-3.39982	0.0024192	0.0273404	-1.74041
Rai14	-0.360322	4.62772	-3.39933	0.00242208	0.0273404	-1.76182
Pkd1	-0.574587	4.71977	-3.39901	0.00242398	0.0273404	-1.77175
Kcnn2	-0.3682	4.66117	-3.39727	0.00243424	0.0273985	-1.7579
Mbl2	-0.617565	7.60265	-3.39726	0.00243433	0.0273985	-1.68269
Mrpl4	0.231991	4.87356	3.39673	0.00243748	0.0274047	-1.78547
1600012H06Rik	0.224042	4.62511	3.3946	0.00245016	0.0274961	-1.78481
Hectd4	-0.489486	4.95984	-3.39431	0.00245186	0.0274961	-1.79096
Chd1l	0.56625	3.62869	3.39405	0.00245343	0.0274961	-1.64486
Rad21	-0.219728	5.43612	-3.39239	0.00246335	0.02757	-1.80284
Gapvd1	-0.211637	5.28912	-3.39208	0.00246525	0.02757	-1.80385
Trmt13	-0.438341	1.91813	-3.39155	0.00246839	0.0275759	-1.47128
Kmt2b	-0.338509	4.98939	-3.39101	0.00247169	0.0275835	-1.80014
Il18bp	0.668217	2.98186	3.38834	0.00248779	0.0277314	-1.6443
Hc	-0.412429	8.91305	-3.38794	0.0024902	0.0277314	-1.61665
Tollip	-0.200194	5.71111	-3.3865	0.00249895	0.0277538	-1.8097
Smim14	0.254865	6.27038	3.38615	0.00250108	0.0277538	-1.78202
Fam234b	-0.432345	5.03697	-3.38599	0.00250205	0.0277538	-1.80311
Cdk8	-0.257631	4.80535	-3.38588	0.00250274	0.0277538	-1.81065
G6pc3	0.364658	2.76418	3.38353	0.00251709	0.0278635	-1.57491
Cyb5a	0.509299	9.41399	3.3834	0.00251791	0.0278635	-1.63239
Larp4b	-0.291076	6.28383	-3.38224	0.00252499	0.0279125	-1.79449
Epc2	-0.341007	3.48268	-3.37905	0.00254468	0.0281007	-1.67661
Ptch1	-0.738635	4.83155	-3.37648	0.00256066	0.0282476	-1.82464
Mgll	0.44854	7.69194	3.37519	0.00256867	0.0282859	-1.72602
Slc13a3	0.520513	4.44285	3.37473	0.00257158	0.0282859	-1.82771
Rabgap1	-0.231376	4.29898	-3.37463	0.00257217	0.0282859	-1.80136
Canx	-0.270453	8.51235	-3.37357	0.00257884	0.0283296	-1.69087
Cox5a	0.341338	7.30779	3.37289	0.00258312	0.0283471	-1.75459
Fam193a	-0.308592	3.88207	-3.37121	0.00259369	0.028408	-1.76892
Myo10	-0.413839	5.22607	-3.37115	0.00259406	0.028408	-1.85051
Tmem134	0.384589	5.49429	3.37066	0.00259718	0.0284127	-1.84903
Psd4	0.722125	1.62038	3.3702	0.00260004	0.0284146	-1.5292
Itm2c	0.4011	5.36362	3.36865	0.00260989	0.0284646	-1.85766
C77080	-0.33922	6.60801	-3.36863	0.00261002	0.0284646	-1.79943
Rnf19a	-0.257617	4.55771	-3.36637	0.00262439	0.0285705	-1.84617
Dnph1	0.541751	3.12157	3.36623	0.00262531	0.0285705	-1.69524
1810008I18Rik	-0.896269	5.89598	-3.36583	0.00262786	0.0285705	-1.84281
Nagk	0.481223	3.69133	3.36527	0.00263142	0.0285761	-1.74035
Kdm4a	-0.248068	5.07175	-3.3649	0.0026338	0.0285761	-1.86459
Trim8	-0.230881	4.95373	-3.36443	0.00263679	0.0285792	-1.86646
Aldh2	0.27737	10.9748	3.36401	0.0026395	0.0285793	-1.62249
Crybg3	-0.74701	3.13044	-3.36315	0.00264503	0.0286098	-1.67225
Laptm4b	0.242928	4.22036	3.36259	0.00264866	0.0286197	-1.80464
Cycs	0.27383	5.16415	3.36096	0.00265915	0.0287036	-1.87596
Zfand4	-0.676845	4.69474	-3.35926	0.00267019	0.0287658	-1.84525
Rph3al	-0.591073	1.13779	-3.359	0.00267185	0.0287658	-1.51683
St3gal1	-0.473514	6.42463	-3.35881	0.00267309	0.0287658	-1.85958
Epas1	-0.395622	7.23768	-3.35785	0.00267932	0.0288034	-1.79358
Ripk4	-0.485351	2.17759	-3.3564	0.00268879	0.0288758	-1.59005
Cdipt	0.235262	5.42862	3.35506	0.00269757	0.0289182	-1.88909
2210016F16Rik	0.327464	5.14885	3.35457	0.00270074	0.0289182	-1.87844
Foxa3	-0.697548	5.34295	-3.35454	0.00270097	0.0289182	-1.88484
Atp6ap2	-0.241338	4.81835	-3.35204	0.00271742	0.0290648	-1.88829
Rpa2	0.464153	2.6142	3.35083	0.00272544	0.0290955	-1.64126
Eif1b	0.30618	3.92942	3.35077	0.00272581	0.0290955	-1.81598
Znrd1as	0.289124	2.91766	3.35004	0.00273061	0.0291173	-1.69115
Zmym5	-0.251523	4.91086	-3.34905	0.0027372	0.0291581	-1.89791
Lrg1	0.463311	8.76755	3.34823	0.00274267	0.0291824	-1.73968
Ptpn6	0.356281	4.19203	3.34788	0.00274501	0.0291824	-1.87195
Gpatch1	0.276945	2.94841	3.34705	0.00275054	0.0292115	-1.69104
Lrrc58	-0.416955	5.97465	-3.34664	0.00275329	0.0292115	-1.88396
Rex1bd	0.387766	4.83947	3.34578	0.00275903	0.029243	-1.90541
Ndufa12	0.290273	5.48697	3.344	0.00277097	0.02934	-1.91478
Parp3	0.22925	5.03169	3.34336	0.00277532	0.0293475	-1.90799
Pcsk6	0.408103	6.75098	3.34307	0.00277724	0.0293475	-1.85946
Alyref	0.320714	3.59347	3.33938	0.00280228	0.0295593	-1.79504
Abhd3	0.339263	5.42607	3.33928	0.00280289	0.0295593	-1.92381
Abcb11	-0.395246	8.89815	-3.33771	0.0028136	0.0296426	-1.76207
Ccl9	-0.841574	5.23926	-3.33483	0.00283333	0.0297792	-1.92762
Tspan33	-0.370485	3.77938	-3.33469	0.00283431	0.0297792	-1.80963
Dcaf12l1	0.590205	1.74633	3.33397	0.00283925	0.0297792	-1.59662
Spin1	-0.315475	6.04333	-3.33387	0.00283993	0.0297792	-1.92187
Tnfrsf12a	-0.73346	2.28285	-3.33339	0.00284328	0.0297792	-1.63237
Hat1	0.338884	2.99644	3.33335	0.00284351	0.0297792	-1.71537
Atg2b	-0.387715	4.96761	-3.33222	0.00285134	0.0298315	-1.93343
Fahd2a	0.369681	3.78343	3.33124	0.00285814	0.0298731	-1.83872
Enpp1	-0.341822	4.44729	-3.32949	0.00287027	0.0299701	-1.90575
Acy3	0.340067	5.91116	3.32692	0.00288826	0.0301282	-1.93854
Dglucy	0.291159	4.99526	3.32617	0.00289349	0.0301529	-1.95323
Atf7	-0.465093	4.43683	-3.32536	0.0028992	0.0301826	-1.92091
Cd276	-0.791242	1.82741	-3.32406	0.00290836	0.0302481	-1.59803
Gtf3c2	-0.18774	5.68478	-3.32318	0.00291455	0.0302826	-1.9578
Vps52	0.2087	4.60489	3.32102	0.00292983	0.030398	-1.92974
Hnrnpu	-0.227106	7.63936	-3.3208	0.00293142	0.030398	-1.85355
Setd2	-0.361992	4.97543	-3.31994	0.00293751	0.0304312	-1.96451
Wwtr1	0.380467	3.87753	3.31881	0.0029456	0.030485	-1.90475
Amfr	-0.221134	8.0192	-3.31776	0.00295307	0.0305073	-1.84068
Ncor1	-0.247176	6.48304	-3.3168	0.00296	0.0305073	-1.93811
Tnrc6c	-0.297719	4.25686	-3.31659	0.00296149	0.0305073	-1.9377
Lifr	-0.929969	7.84376	-3.31652	0.00296201	0.0305073	-1.84954
Mrpl35	0.259695	4.21073	3.31649	0.00296221	0.0305073	-1.92097
Hdac4	-0.4036	3.18401	-3.31576	0.00296741	0.0305311	-1.77762
Ccdc124	0.263182	4.89523	3.31347	0.00298395	0.0306712	-1.98068
Hgd	0.457864	9.06281	3.31258	0.00299036	0.0307073	-1.80008
Ap1s1	0.353598	4.63254	3.31145	0.00299858	0.0307567	-1.97565
Tcn2	0.381124	6.4554	3.31097	0.00300205	0.0307567	-1.95972
Htatsf1	0.172546	4.78069	3.31072	0.00300393	0.0307567	-1.98169
Lzts3	-0.291369	4.97012	-3.30903	0.0030162	0.0308524	-1.991
Cyp4f15	0.504558	7.41967	3.30753	0.00302719	0.0309172	-1.90874
Pdzd11	0.308239	3.84008	3.30737	0.0030284	0.0309172	-1.9072
Vps45	0.31555	2.90102	3.30661	0.00303394	0.0309337	-1.76762
Fgfr2	-0.298089	4.95629	-3.30635	0.00303588	0.0309337	-1.99325
Yif1b	0.27815	4.69812	3.30425	0.00305136	0.0310615	-1.99519
Pik3c2g	1.03122	3.19688	3.30206	0.00306758	0.0311965	-1.70633
Hmgn2	0.511938	4.46886	3.30082	0.00307678	0.0312272	-1.99689
Gm20390	0.347527	5.19326	3.30071	0.00307757	0.0312272	-2.01286
Zfp740	-0.195085	5.16891	-3.29984	0.00308406	0.0312272	-2.01359
Aldh3a2	0.834081	7.75188	3.29982	0.00308424	0.0312272	-1.86279
Arfgap2	-0.246533	6.96559	-3.29966	0.00308542	0.0312272	-1.94661
Sec13	0.283941	5.7267	3.29924	0.00308855	0.031229	-2.00973
Mrpl37	0.187518	5.27791	3.29811	0.00309699	0.0312843	-2.02001
Gcdh	0.413339	8.89691	3.2961	0.00311209	0.0314068	-1.84388
Xrcc6	0.203737	3.77595	3.29502	0.00312024	0.0314306	-1.94004
Mmab	-0.467878	4.37462	-3.29459	0.0031235	0.0314306	-1.99776
Dna2	-0.326198	3.31672	-3.29414	0.00312693	0.0314306	-1.8337
Rdh16f2	-1.21228	5.27252	-3.29385	0.00312913	0.0314306	-2.01016
Taco1	0.301821	3.99256	3.29382	0.00312935	0.0314306	-1.94918
Chd1	-0.363951	4.43379	-3.29321	0.00313399	0.0314472	-2.00721
Sos2	-0.326486	3.72298	-3.28891	0.00316669	0.0317451	-1.92471
Hadh	0.335094	7.94273	3.28745	0.00317795	0.0317859	-1.91074
Abtb2	-0.41182	4.19849	-3.28722	0.0031797	0.0317859	-1.93611
Polr3f	-0.297882	3.31526	-3.28721	0.00317979	0.0317859	-1.86478
Rfc4	0.430999	1.02151	3.28359	0.00320773	0.0320348	-1.67303
Gm7336	0.499811	6.56559	3.28301	0.00321224	0.0320494	-1.92839
Tbcd	0.224353	4.67961	3.28262	0.00321527	0.0320494	-2.04206
Gsta2	1.63854	3.80755	3.27994	0.00323616	0.0322019	-1.90948
Cic	-0.327592	5.34559	-3.27987	0.00323668	0.0322019	-2.06004
Psmd4	0.257548	6.35073	3.27933	0.00324093	0.0322068	-2.02548
Ndufb3	0.360402	5.52446	3.27903	0.00324328	0.0322068	-2.05872
Usp14	0.28466	4.9529	3.27832	0.00324883	0.03222	-2.06194
Fen1	0.628575	1.9646	3.27773	0.00325347	0.03222	-1.73016
Ceacam1	-0.348103	6.82487	-3.27769	0.00325377	0.03222	-1.98499
Ppp2r1b	0.344842	4.4491	3.2765	0.00326316	0.0322826	-2.03165
Fn3krp	0.327331	3.56713	3.27488	0.00327595	0.0323788	-1.92823
Hip1r	-0.48579	4.65798	-3.27399	0.00328298	0.0324178	-2.04938
Sec24b	-0.31391	4.3242	-3.27353	0.00328663	0.0324236	-2.03375
Hectd1	-0.556227	7.09523	-3.27315	0.00328971	0.0324236	-1.99729
Usp53	-0.398197	2.82986	-3.27248	0.00329499	0.0324453	-1.81759
Nudt1	0.514676	4.01649	3.27201	0.00329876	0.0324521	-2.00343
Ccdc117	-0.459459	4.45938	-3.27072	0.00330907	0.0325233	-2.04782
Naa30	-0.198857	4.4113	-3.26789	0.00333174	0.0327085	-2.05904
Map4k5	-0.441955	3.99873	-3.26759	0.00333412	0.0327085	-2.01438
Vdac3	0.222079	6.20348	3.26626	0.00334484	0.0327832	-2.06701
Casp7	0.209161	4.50457	3.26465	0.00335789	0.0328805	-2.06522
Cebpb	0.604101	6.02109	3.26371	0.00336551	0.0329245	-2.06737
Zfp750	-0.784526	3.12123	-3.26204	0.00337914	0.0330272	-1.90313
Tmtc3	-0.517873	2.44598	-3.26158	0.0033829	0.0330334	-1.80903
Otud4	-0.354052	4.96277	-3.2604	0.00339248	0.0330963	-2.10093
1110028F11Rik	0.66685	1.5769	3.25953	0.00339964	0.0331355	-1.72486
B230118H07Rik	0.364954	3.23942	3.25723	0.0034186	0.0332895	-1.92083
Pla2g7	1.12069	2.33667	3.25554	0.00343255	0.0333945	-1.78129
Fnbp4	-0.329519	4.47885	-3.25455	0.00344074	0.0334154	-2.08578
Tmem97	-0.509862	5.64612	-3.25451	0.00344103	0.0334154	-2.097
Bach1	-0.602103	5.15843	-3.25374	0.00344748	0.0334313	-2.11629
Car3	0.729442	11.5626	3.25355	0.00344901	0.0334313	-1.84635
Ppcs	0.39757	4.42489	3.25018	0.00347716	0.0336732	-2.10176
Serhl	0.324421	4.36457	3.24921	0.00348529	0.0337011	-2.09207
Psma1	0.280415	6.04548	3.24877	0.00348904	0.0337011	-2.10666
Fbxo6	0.368472	4.79726	3.2487	0.00348963	0.0337011	-2.11538
Mtmr4	-0.391542	5.69248	-3.24801	0.00349543	0.0337263	-2.12606
Pmpcb	0.262431	6.48883	3.24661	0.00350722	0.0338091	-2.08097
Ddx56	0.27899	4.55525	3.24621	0.00351067	0.0338114	-2.11474
Kmt2e	-0.373186	5.19117	-3.24576	0.00351445	0.033817	-2.13657
Ero1l	-0.319611	4.07361	-3.24432	0.00352668	0.0339037	-2.08319
Ddc	0.58447	6.20006	3.24354	0.0035333	0.0339217	-2.12842
Pop4	0.287914	2.93862	3.24332	0.00353516	0.0339217	-1.96861
Tdp1	0.445793	1.83986	3.24296	0.0035382	0.0339217	-1.78163
Brd4	-0.200553	5.94407	-3.24158	0.00355004	0.0339569	-2.13187
Tha1	0.404639	2.98359	3.24155	0.00355029	0.0339569	-1.91182
Emc9	0.383556	4.45038	3.24132	0.00355222	0.0339569	-2.11559
Pip4k2b	-0.348398	4.39126	-3.24086	0.00355616	0.0339569	-2.10715
Plxnb2	-0.259525	7.63907	-3.24065	0.00355797	0.0339569	-2.04021
Mink1	-0.209087	6.03618	-3.23838	0.00357748	0.0341122	-2.14018
Tcta	0.241689	4.29342	3.23744	0.00358559	0.0341587	-2.10662
Septin9	0.427012	6.65602	3.23351	0.00361973	0.0344113	-2.12134
Cdc42ep2	0.515916	1.69238	3.23341	0.00362056	0.0344113	-1.80081
Dennd5b	-0.433665	6.14341	-3.23326	0.0036219	0.0344113	-2.138
Atg10	0.431839	2.19021	3.22972	0.00365288	0.0346744	-1.83404
H4c9	0.574521	1.78316	3.22856	0.00366312	0.0347404	-1.79475
Ubp1	-0.226112	5.59148	-3.2273	0.00367427	0.0348148	-2.17598
Zbed5	0.749134	1.86085	3.22422	0.00370156	0.0350418	-1.84584
Dnajb1	-0.338923	4.21766	-3.22347	0.00370824	0.0350573	-2.14421
Trim33	-0.380678	3.78376	-3.22271	0.00371506	0.0350573	-2.08586
Ralgps2	-0.304232	4.26245	-3.22235	0.00371826	0.0350573	-2.14449
Atox1	0.397417	5.68034	3.22224	0.00371925	0.0350573	-2.16635
Cyp2d22	0.368386	8.0651	3.22218	0.00371981	0.0350573	-2.05545
Marchf2	0.198967	5.61195	3.22163	0.00372472	0.0350723	-2.18806
Psmc5	0.257127	5.79336	3.22088	0.00373148	0.0350899	-2.18442
Slc19a2	-0.487688	6.51635	-3.22068	0.00373326	0.0350899	-2.15217
Ece1	-0.275864	7.71045	-3.2203	0.00373669	0.0350909	-2.08089
Gatad2b	-0.27117	4.60245	-3.21885	0.00374975	0.0351823	-2.17775
Neurl3	0.551947	2.94606	3.21586	0.00377679	0.0354045	-2.02851
Apon	0.221783	8.41962	3.21484	0.00378601	0.0354594	-2.05852
Acsl4	-0.453693	5.58596	-3.21397	0.00379403	0.0355029	-2.19591
H6pd	-0.308609	8.67151	-3.21241	0.00380822	0.0356041	-2.04847
Atp11b	-0.316691	5.07367	-3.21188	0.00381309	0.0356181	-2.21327
Nsd3	-0.454144	5.98855	-3.20966	0.00383345	0.0357259	-2.20315
Strbp	-0.297948	5.21684	-3.20946	0.00383538	0.0357259	-2.21951
Dyrk1a	-0.263023	4.25669	-3.20924	0.0038374	0.0357259	-2.16255
Shroom1	0.277601	5.2245	3.20909	0.00383873	0.0357259	-2.22188
Trappc12	0.27688	4.50654	3.20876	0.00384176	0.0357259	-2.18693
Pcsk5	-0.439342	3.03586	-3.20842	0.00384496	0.0357259	-1.98349
Ptpn21	-0.356137	4.19838	-3.20801	0.0038487	0.0357292	-2.16056
Pomt1	0.294814	3.84218	3.2055	0.00387201	0.035914	-2.13233
Pdpk1	-0.335985	4.9797	-3.20337	0.00389189	0.0360324	-2.22826
Stat3	-0.352762	6.50777	-3.20322	0.00389324	0.0360324	-2.19431
Sptbn2	-0.448629	6.39952	-3.20302	0.00389519	0.0360324	-2.19727
Mmp15	-0.403588	5.87228	-3.20267	0.00389844	0.0360324	-2.21513
Shmt2	0.303621	7.69956	3.20088	0.00391523	0.0361559	-2.11433
Baz1b	-0.262035	5.82083	-3.20032	0.00392048	0.0361727	-2.22524
Car8	-0.47171	6.2992	-3.19908	0.00393223	0.0362493	-2.21498
Mga	-0.392362	4.55012	-3.19825	0.00394	0.0362792	-2.22303
Unc93b1	0.381561	5.51263	3.19773	0.00394494	0.0362792	-2.24538
Trpm7	-0.353149	5.30374	-3.19764	0.00394579	0.0362792	-2.24622
Micall1	-0.339093	3.9891	-3.19662	0.00395552	0.036337	-2.16864
Arhgap35	-0.366872	6.44102	-3.19569	0.00396435	0.0363865	-2.21294
Cmtm4	-0.349638	5.37963	-3.19464	0.00397434	0.0364408	-2.25263
Klf1	0.590256	2.00823	3.19434	0.00397718	0.0364408	-1.89275
Llgl1	-0.272839	3.20591	-3.19381	0.00398222	0.0364523	-2.06064
Saa1	1.62892	6.42324	3.19349	0.00398535	0.0364523	-2.20271
Ssb	0.182755	5.54538	3.19232	0.00399651	0.0365227	-2.25703
Tug1	-0.279461	4.95398	-3.19178	0.00400177	0.0365391	-2.25474
Sdad1	-0.267926	3.431	-3.19118	0.00400749	0.0365597	-2.09019
Ankrd52	-0.590665	4.80239	-3.18759	0.00404212	0.036836	-2.2501
Zfp507	-0.797376	3.43119	-3.18732	0.00404477	0.036836	-2.07852
Nr3c2	-0.405133	3.21448	-3.1868	0.00404984	0.036836	-2.10797
Cpsf6	-0.278195	4.92028	-3.18598	0.00405778	0.036836	-2.26842
Vps54	-0.193517	5.0442	-3.18597	0.00405789	0.036836	-2.27084
Snx8	0.245757	3.92662	3.18559	0.0040616	0.036836	-2.18089
Arpp19	0.262017	5.35367	3.18553	0.00406223	0.036836	-2.27449
Psmf1	0.20066	4.88554	3.18438	0.00407345	0.0368892	-2.26461
Psmd14	0.279914	5.43045	3.18421	0.00407509	0.0368892	-2.276
Prxl2c	-0.32075	4.32365	-3.18205	0.00409625	0.0370489	-2.23249
Mras	0.636816	1.85797	3.17905	0.00412585	0.0372847	-1.94643
Mrrf	0.219429	4.35205	3.17632	0.00415288	0.0374968	-2.25455
Usp32	-0.27789	4.64197	-3.17586	0.0041575	0.0375065	-2.28274
Ninj1	0.264375	6.97845	3.17175	0.00419861	0.0377946	-2.23478
Zfhx4	-0.591964	3.93298	-3.17169	0.0041993	0.0377946	-2.19131
Ppm1h	0.543784	1.72009	3.1716	0.0042002	0.0377946	-1.94523
Elac2	0.182898	4.62237	3.16963	0.00422	0.0379329	-2.29047
Hfe	0.259748	5.31417	3.16936	0.00422276	0.0379329	-2.31147
F11r	-0.295803	6.25677	-3.16853	0.00423114	0.0379758	-2.29375
Klhl22	0.225055	3.90463	3.16548	0.00426219	0.0381969	-2.23284
D10Wsu102e	-0.248185	3.67063	-3.1654	0.00426301	0.0381969	-2.21071
Tmem120b	-0.610965	1.81563	-3.16462	0.00427093	0.0382314	-1.98002
Abcb9	0.468974	1.51258	3.16431	0.00427412	0.0382314	-1.94307
Ces2g	0.386782	5.73743	3.16279	0.0042897	0.0383383	-2.32092
Mrps5	0.201041	5.21052	3.16202	0.00429763	0.0383767	-2.32698
Dck	0.399788	2.368	3.15864	0.00433259	0.0386402	-2.04216
Parl	0.210257	4.91098	3.15845	0.00433448	0.0386402	-2.32976
Dmac1	0.345479	4.48061	3.15391	0.00438185	0.0388878	-2.33138
Nup160	-0.397255	2.73969	-3.15388	0.00438219	0.0388878	-2.0667
Cdk12	-0.450684	3.93615	-3.15374	0.00438365	0.0388878	-2.25659
Psmc2	0.22162	6.28985	3.15362	0.00438488	0.0388878	-2.31111
Haus1	0.416349	2.02865	3.15347	0.00438653	0.0388878	-1.99118
Mex3c	-0.298531	3.71387	-3.15337	0.00438751	0.0388878	-2.24819
Scamp1	-0.309113	5.56109	-3.15322	0.00438909	0.0388878	-2.34447
BC004004	0.302851	5.882	3.15287	0.00439278	0.0388878	-2.33693
Ccdc6	-0.264326	4.76551	-3.15184	0.00440363	0.0388878	-2.33871
Lars	0.211105	4.8518	3.15173	0.00440477	0.0388878	-2.34014
Ndufs8	0.32789	5.8402	3.15136	0.00440873	0.0388878	-2.33724
Rbm15	-0.397495	3.42396	-3.15123	0.00441009	0.0388878	-2.18772
Ahctf1	-0.40025	5.41337	-3.15122	0.00441018	0.0388878	-2.35024
Usp7	-0.201191	5.97543	-3.15048	0.00441798	0.038924	-2.33991
Aptx	0.301491	3.41101	3.1493	0.00443049	0.0390017	-2.18731
Mob1b	-0.272469	5.34138	-3.14831	0.00444098	0.039044	-2.3575
Cops6	0.220482	6.21194	3.14815	0.00444271	0.039044	-2.33625
Mfsd4b3-ps	0.350136	3.91759	3.14721	0.00445263	0.0390986	-2.24632
Asgr1	0.38617	8.97857	3.14681	0.00445698	0.0391042	-2.18119
Sucla2	0.22237	7.03761	3.14526	0.00447345	0.0392161	-2.28912
Fgfr4	-0.348834	5.84294	-3.14441	0.00448261	0.0392637	-2.36494
Ino80d	-0.447791	4.05954	-3.14381	0.00448905	0.0392875	-2.29164
Ankrd40	0.225564	5.59048	3.14251	0.00450301	0.0393771	-2.36865
Arhgef11	-0.339575	4.9334	-3.14199	0.00450858	0.0393931	-2.36623
Glce	-0.393074	4.23085	-3.1397	0.00453333	0.0395766	-2.33557
Zfp263	-0.248111	3.40104	-3.13907	0.00454011	0.0395844	-2.20746
Rps6ka1	0.415727	4.29819	3.13888	0.0045422	0.0395844	-2.31595
Zbtb11	-0.353624	3.4944	-3.13858	0.00454549	0.0395844	-2.22555
Cep68	-0.297405	3.56716	-3.13742	0.00455807	0.0396612	-2.21302
Nsd2	-0.327236	4.13455	-3.13688	0.00456394	0.0396795	-2.31548
Ldlr	-0.320898	6.97339	-3.13593	0.00457439	0.0397377	-2.28194
Copg2	0.2363	4.89036	3.13518	0.0045826	0.0397762	-2.37812
Spty2d1	-0.29446	3.75641	-3.13354	0.00460054	0.0398991	-2.29827
Pard3b	-0.525542	2.7907	-3.13177	0.00461997	0.0400063	-2.13812
Tmbim4	0.240061	5.54081	3.13159	0.00462201	0.0400063	-2.39462
Tmx2	0.265207	5.60167	3.13138	0.00462429	0.0400063	-2.39283
Zdhhc4	0.194805	4.01646	3.13099	0.00462866	0.0400114	-2.321
Pabpc1	0.186339	8.35804	3.12883	0.0046526	0.0401854	-2.24362
Tgm1	-1.44989	2.91183	-3.12846	0.00465666	0.0401875	-2.13097
Pspc1	0.570111	2.78897	3.12808	0.00466094	0.0401915	-2.10544
Plekha5	-0.287652	4.94339	-3.12653	0.00467815	0.0402966	-2.39965
Tusc3	0.381978	3.38624	3.1263	0.00468076	0.0402966	-2.22787
Lman2l	-0.267139	4.29535	-3.1243	0.00470311	0.0404152	-2.35032
Mcts2	0.408129	1.68481	3.12428	0.00470332	0.0404152	-2.02719
Btc	0.693227	1.32596	3.12388	0.00470784	0.0404152	-2.00811
Snrnp40	0.287341	2.96126	3.12368	0.00471015	0.0404152	-2.16121
Zcchc14	-0.273449	5.12741	-3.12336	0.00471371	0.0404152	-2.41271
Washc4	-0.26703	4.50824	-3.12277	0.00472038	0.0404259	-2.39215
Tmx3	-0.259412	3.83481	-3.12255	0.00472284	0.0404259	-2.32315
Tnks2	-0.212478	5.59408	-3.12135	0.00473636	0.0404259	-2.41565
Tle1	-0.411988	5.46437	-3.12121	0.00473793	0.0404259	-2.41663
Tshz2	-0.337311	4.11648	-3.12097	0.00474068	0.0404259	-2.3267
Cdk11b	0.255108	5.34198	3.12084	0.00474211	0.0404259	-2.41958
Cd74	1.38459	6.2219	3.12068	0.00474395	0.0404259	-2.33603
Man1a2	-0.256861	4.78184	-3.12053	0.00474561	0.0404259	-2.41207
Dennd3	-0.359911	2.557	-3.12013	0.00475014	0.0404318	-2.1
Gins2	0.838528	2.77115	3.11921	0.00476056	0.0404582	-2.15115
Abca3	-0.491814	6.89017	-3.11918	0.00476092	0.0404582	-2.41212
Cdk10	0.265211	4.56338	3.11681	0.00478792	0.0406549	-2.3922
Entpd2	0.799869	1.87429	3.11581	0.00479936	0.0406947	-2.05853
Itpkc	-0.326806	2.39659	-3.11573	0.00480033	0.0406947	-2.11557
Kat6a	-0.459904	4.46126	-3.11456	0.00481374	0.0407757	-2.40129
Lgr4	-0.341552	5.42076	-3.11395	0.00482074	0.0408022	-2.43334
Zswim7	0.291756	2.71433	3.11323	0.00482905	0.0408099	-2.18467
Vapb	0.148553	6.37933	3.11289	0.00483296	0.0408099	-2.39765
Plscr2	0.499844	4.29937	3.1126	0.00483631	0.0408099	-2.38755
Pygl	0.423179	9.17681	3.11241	0.00483848	0.0408099	-2.24582
Dmac2	-0.324146	4.56758	-3.11219	0.004841	0.0408099	-2.43231
Stard13	-0.488293	4.51685	-3.11015	0.00486459	0.040976	-2.38684
Bcap31	0.222421	6.70944	3.10974	0.00486937	0.0409835	-2.38683
Plcb3	-0.248816	4.47296	-3.10725	0.00489827	0.0411939	-2.41328
Dnajc4	0.275845	3.37029	3.10421	0.00493395	0.0414609	-2.27838
Ankrd27	-0.287576	4.73631	-3.10194	0.0049607	0.0416219	-2.44517
Tmem150a	0.305335	7.363	3.1018	0.00496229	0.0416219	-2.36952
Trp53i13	0.521879	1.65616	3.10137	0.00496745	0.0416219	-2.08519
Aspscr1	0.250561	6.38796	3.10125	0.00496889	0.0416219	-2.42892
Mrps28	0.312293	4.19574	3.10039	0.00497906	0.0416739	-2.41846
Suco	-0.370385	3.81738	-3.09913	0.00499395	0.0417174	-2.37266
Zfp949	-0.340987	2.62238	-3.09888	0.00499699	0.0417174	-2.16487
Ccdc107	0.365711	5.17333	3.09875	0.00499846	0.0417174	-2.46917
Galnt10	0.349824	2.98799	3.09825	0.00500449	0.0417174	-2.24444
Ndufa13	0.337444	6.71261	3.09815	0.00500566	0.0417174	-2.40873
Plin4	1.72737	2.33557	3.09795	0.00500799	0.0417174	-2.20922
Kmt5b	-0.280911	4.73924	-3.09753	0.00501301	0.0417262	-2.45628
D230025D16Rik	-0.495464	5.63787	-3.09653	0.00502496	0.0417928	-2.46932
Timm22	0.27383	3.45712	3.09537	0.00503891	0.0418758	-2.3112
BC017158	0.226699	4.51996	3.09424	0.00505242	0.0419549	-2.45025
Ndufs3	0.25896	6.79085	3.09374	0.00505848	0.0419697	-2.41666
Hprt	0.349744	5.65866	3.09308	0.0050664	0.0419697	-2.47182
Dync1li2	-0.237841	4.74032	-3.09306	0.00506664	0.0419697	-2.46754
Pxk	-0.240626	4.57716	-3.09268	0.00507121	0.0419697	-2.45878
Rbm42	0.249409	5.01853	3.09245	0.00507409	0.0419697	-2.48263
Slc44a1	0.373733	5.47114	3.09205	0.00507881	0.0419758	-2.48404
Foxk1	-0.41246	4.85362	-3.09114	0.00508983	0.042034	-2.47476
Ube2i	-0.165295	5.82703	-3.08975	0.00510673	0.0421405	-2.48047
Dhrs7b	0.33057	4.41827	3.08892	0.00511683	0.0421654	-2.45657
Taf1	-0.311344	3.9978	-3.08854	0.00512147	0.0421654	-2.40587
Pcm1	-0.443079	3.91521	-3.08847	0.00512236	0.0421654	-2.4213
Tor1b	-0.298998	5.01715	-3.08819	0.00512574	0.0421654	-2.49167
Eef2	-0.240746	10.3283	-3.08726	0.00513702	0.0421989	-2.25372
Phip	-0.23204	4.1632	-3.08715	0.00513847	0.0421989	-2.43564
Ppargc1a	-0.833238	2.23283	-3.08687	0.00514181	0.0421989	-2.15849
Tpd52l1	0.441711	2.38384	3.08614	0.00515078	0.0422113	-2.17477
mt-Ts1	0.572332	4.1242	3.08609	0.00515133	0.0422113	-2.43962
1110008P14Rik	0.285147	3.66045	3.08558	0.00515763	0.0422301	-2.37791
Qser1	-0.400587	3.98621	-3.08458	0.00516989	0.0422976	-2.41959
Immp2l	0.501391	4.49789	3.08006	0.00522576	0.0426826	-2.48459
Ext1	0.358686	5.31549	3.07993	0.00522734	0.0426826	-2.51094
Atp2a2	-0.604856	7.58475	-3.07979	0.00522909	0.0426826	-2.39517
Tsr2	0.220616	3.34649	3.07824	0.00524838	0.042807	-2.32051
Ilf3	-0.220586	3.99737	-3.07762	0.00525621	0.0428377	-2.42791
Atg9a	-0.191056	6.07861	-3.07676	0.00526694	0.042892	-2.49249
Dis3l2	0.25959	3.81459	3.07442	0.00529625	0.0430974	-2.4235
Pnpla6	-0.379039	4.78298	-3.07239	0.00532184	0.0431771	-2.51996
Gm2788	-1.07243	4.49166	-3.07236	0.00532222	0.0431771	-2.45704
Zc3h14	-0.210069	5.1911	-3.0723	0.00532297	0.0431771	-2.52722
Il17ra	-0.35984	4.31774	-3.07218	0.00532452	0.0431771	-2.48537
Zfp871	-1.27789	3.4492	-3.07202	0.00532651	0.0431771	-2.34387
Map3k21	-0.467024	2.64908	-3.07059	0.00534468	0.0432911	-2.26657
Cep83os	0.528822	1.42174	3.07	0.00535223	0.0433049	-2.11147
Shpk	0.299893	5.8057	3.06962	0.00535698	0.0433049	-2.52098
Prpf18	-0.176686	4.80259	-3.06949	0.00535871	0.0433049	-2.52673
Cul9	0.284451	3.62285	3.06752	0.00538379	0.0434743	-2.37325
Aff4	-0.417265	5.93467	-3.0666	0.00539559	0.0435182	-2.52368
Pdia5	-0.443096	5.7197	-3.06645	0.00539747	0.0435182	-2.531
Mfap1b	-0.263664	3.89587	-3.06509	0.00541495	0.0436257	-2.42928
Rnf135	0.326037	3.39655	3.06378	0.00543175	0.0437001	-2.38057
Cyp2c67	-0.758079	8.16451	-3.06373	0.00543247	0.0437001	-2.44159
Patl1	-0.277276	4.14027	-3.06271	0.00544566	0.0437728	-2.46855
Mthfsd	0.269247	3.68837	3.06152	0.00546099	0.0438448	-2.40768
Polr1b	-0.235596	3.6158	-3.06137	0.00546293	0.0438448	-2.46029
Gatb	0.313611	5.02808	3.06057	0.00547334	0.0438949	-2.55215
Atg2a	-0.250008	5.73598	-3.05989	0.00548218	0.0439105	-2.54912
Rora	-0.292907	6.03272	-3.05955	0.00548665	0.0439105	-2.53473
Desi2	-0.418833	4.0168	-3.05946	0.00548778	0.0439105	-2.47207
Uhrf1bp1l	-0.315728	5.11848	-3.05875	0.005497	0.043951	-2.55634
Naxd	0.207408	5.50185	3.05669	0.0055239	0.0441043	-2.56197
Bri3	0.398064	6.13807	3.05665	0.00552454	0.0441043	-2.53029
Pzp	-0.397986	11.7534	-3.05419	0.00555679	0.0443282	-2.2755
Ubtd1	0.274251	3.14458	3.05236	0.00558092	0.044437	-2.37966
Josd1	-0.262245	5.04786	-3.05229	0.00558192	0.044437	-2.57037
Hexb	0.574473	3.40915	3.0522	0.00558307	0.044437	-2.46196
Dlg1	-0.180255	5.48521	-3.05101	0.0055989	0.0445294	-2.57398
Gm44249	-0.37812	1.01386	-3.04937	0.00562066	0.044647	-2.15027
Cd2ap	-0.237809	5.02902	-3.04924	0.00562234	0.044647	-2.5765
Cnep1r1	0.212432	3.66738	3.04894	0.00562639	0.044647	-2.46362
Fntb	0.378065	2.07771	3.04801	0.00563883	0.0447121	-2.22405
Nsd1	-0.337002	5.77428	-3.04668	0.00565665	0.0448197	-2.57578
Prdm10	-0.451091	2.13666	-3.04531	0.00567494	0.0448956	-2.23562
Tapt1	-0.249287	5.52191	-3.04505	0.00567845	0.0448956	-2.58726
Pglyrp2	-0.466694	6.56538	-3.04469	0.0056834	0.0448956	-2.53138
Cpeb3	-0.38192	3.21601	-3.04451	0.00568579	0.0448956	-2.40993
Marco	1.67902	3.19355	3.04438	0.00568751	0.0448956	-2.43152
Shoc2	-0.219434	4.70169	-3.04403	0.00569229	0.0448997	-2.57643
Gm4459	0.378175	3.83838	3.04315	0.00570412	0.0449594	-2.43897
Hnf4a	-0.276838	8.794	-3.04149	0.00572662	0.0450857	-2.41695
Erlin1	-0.328581	5.75334	-3.04108	0.00573216	0.0450857	-2.58791
Ergic1	0.288353	6.3654	3.04102	0.00573297	0.0450857	-2.56189
Lamb3	0.677793	2.12532	3.04025	0.00574343	0.0451343	-2.24262
Park7	0.278641	7.26563	3.03883	0.00576277	0.0452526	-2.51061
Wsb1	-0.664647	4.21008	-3.03792	0.00577523	0.0452963	-2.51501
Pik3ca	-0.19683	4.96709	-3.03779	0.00577693	0.0452963	-2.60045
Med1	-0.290229	4.60737	-3.03744	0.00578173	0.0453002	-2.57995
Atf4	-0.421579	6.36278	-3.03613	0.00579977	0.0453846	-2.56913
Pex3	0.274683	4.39325	3.03603	0.0058011	0.0453846	-2.58154
Ankrd33b	-0.391132	4.65802	-3.03443	0.0058231	0.0455229	-2.59878
Vps51	0.223436	4.36606	3.03305	0.00584214	0.0456283	-2.57908
U2af1l4	0.233592	3.26577	3.03283	0.00584524	0.0456283	-2.43214
Dst	-0.576885	6.1181	-3.03225	0.00585329	0.0456574	-2.5793
Socs4	-0.296495	4.39698	-3.03132	0.00586606	0.0457232	-2.58123
Arih1	-0.278768	5.57388	-3.02726	0.00592279	0.0461072	-2.62444
Cnot6l	-0.233968	5.34924	-3.02716	0.00592408	0.0461072	-2.62748
Acer2	0.447358	3.3031	3.02684	0.00592862	0.0461086	-2.43429
Angptl3	0.355686	8.70561	3.02618	0.00593792	0.0461398	-2.4473
Dars2	0.270788	4.025	3.02593	0.00594139	0.0461398	-2.55864
Camkk2	-0.420175	3.12211	-3.02474	0.00595816	0.0462021	-2.41875
Nt5m	0.291676	3.11861	3.02443	0.00596245	0.0462021	-2.39784
Spen	-0.480676	4.88956	-3.02443	0.00596255	0.0462021	-2.62567
Rtn4rl1	-0.641068	3.37373	-3.02395	0.00596935	0.0462208	-2.3363
Ppp3cc	0.476431	1.44001	3.02284	0.00598501	0.0463081	-2.21483
Ppp1r11	0.241309	4.33197	3.02195	0.00599759	0.0463714	-2.58631
Marchf7	-0.269702	4.4376	-3.0179	0.00605528	0.0467831	-2.61592
Suox	0.391403	6.62502	3.0159	0.00608394	0.0469645	-2.59551
Hcfc1r1	0.295561	4.69958	3.01564	0.00608766	0.0469645	-2.64165
Rybp	-0.286297	4.10504	-3.01425	0.00610772	0.0470524	-2.58981
Gmeb2	-0.274582	3.81655	-3.01423	0.00610798	0.0470524	-2.53717
Vps25	0.227994	5.7185	3.01327	0.00612188	0.047125	-2.65059
Banf1	0.275182	4.65387	3.01282	0.0061283	0.0471401	-2.64629
Psmd13	0.276218	5.93576	3.01244	0.00613392	0.0471489	-2.64162
Rad9a	0.413732	1.97881	3.0091	0.00618247	0.0474536	-2.27722
Taf1b	0.341384	2.43345	3.00903	0.00618348	0.0474536	-2.30132
Fbxw5	0.182188	5.28746	3.008	0.00619844	0.0474536	-2.67083
Mfn2	0.34337	6.85037	3.00798	0.00619876	0.0474536	-2.59528
Scaf11	-0.213781	5.68325	-3.00796	0.00619915	0.0474536	-2.66466
Glrx	0.362735	5.14801	3.00786	0.00620055	0.0474536	-2.65949
Arih2	-0.244675	5.18648	-3.00682	0.00621576	0.0475354	-2.67071
Pja1	0.20936	5.7909	3.00615	0.00622564	0.0475765	-2.66608
Chp1	-0.295248	7.46294	-3.00431	0.00625275	0.0477491	-2.54704
Atf6b	0.254806	4.64178	3.00237	0.00628146	0.0479336	-2.66052
Zc3h18	-0.239793	5.4874	-3.00191	0.0062883	0.0479511	-2.68253
Mfn1	-0.168354	5.73669	-3.00123	0.0062984	0.0479934	-2.67749
Stim1	-0.347891	4.53366	-3.00047	0.00630964	0.048004	-2.67336
Ndufs7	0.310834	6.02293	3.00042	0.00631043	0.048004	-2.6703
Cisd3	0.462538	4.82624	2.99998	0.00631698	0.048004	-2.68716
Mboat7	-0.230966	5.04508	-2.99991	0.006318	0.048004	-2.68296
Csf2rb	0.574388	2.98942	2.99919	0.00632879	0.0480429	-2.46064
Szt2	-0.362655	4.17747	-2.99896	0.00633223	0.0480429	-2.60767
Ubr2	-0.406642	6.32373	-2.99862	0.00633721	0.0480462	-2.65546
Pds5a	-0.237349	5.62483	-2.99822	0.00634315	0.0480566	-2.68909
Eml4	-0.278752	4.10791	-2.99668	0.00636623	0.0481319	-2.59385
Tmem177	0.283214	3.13734	2.99643	0.00637004	0.0481319	-2.48688
Mphosph9	-0.457364	1.82733	-2.99593	0.00637753	0.0481319	-2.30971
Nrbf2	0.243165	4.60697	2.99592	0.00637775	0.0481319	-2.67797
Cd274	0.73205	1.45073	2.99551	0.0063839	0.0481319	-2.32183
Dctn2	0.181561	6.55633	2.99542	0.00638522	0.0481319	-2.64759
Rad9b	0.573243	1.40313	2.99524	0.00638795	0.0481319	-2.27584
Flnb	-0.415722	5.84082	-2.99475	0.00639536	0.0481319	-2.67231
Tap1	0.613226	4.8117	2.99456	0.00639823	0.0481319	-2.69735
Fbxl18	-0.258053	4.37471	-2.99453	0.00639872	0.0481319	-2.65629
Ing4	0.208809	4.99134	2.99187	0.00643896	0.0484	-2.69851
Hopx	-0.657257	4.44502	-2.99122	0.00644883	0.0484397	-2.69928
Cyp2d9	0.611084	10.6822	2.99083	0.0064547	0.0484493	-2.44863
Gm8883	0.524971	3.94274	2.99011	0.00646567	0.0484971	-2.55761
Dtnb	-0.195053	4.55258	-2.98979	0.00647061	0.0484997	-2.68494
Gmpr2	0.196366	3.63202	2.98938	0.00647679	0.0485115	-2.58761
Krtcap2	0.259795	5.38228	2.98875	0.00648643	0.0485492	-2.71207
Csad	-1.27785	6.85585	-2.98786	0.0065	0.0486093	-2.64635
Smarca5	-0.164909	5.00704	-2.98742	0.00650675	0.0486093	-2.71296
Nrp2	-0.586731	3.95299	-2.98732	0.00650828	0.0486093	-2.61907
Phrf1	-0.269062	4.27688	-2.9867	0.00651781	0.048646	-2.66105
Kmt5a	-0.312595	4.93323	-2.98574	0.00653255	0.0487216	-2.71298
Ttc39b	-0.563207	4.66971	-2.98539	0.00653789	0.0487269	-2.70802
Ndst1	-0.567235	6.8888	-2.98404	0.00655878	0.0488481	-2.65276
Spag9	-0.363288	5.93982	-2.98313	0.00657281	0.0489161	-2.69826
Tet2	-0.613743	3.51919	-2.98285	0.00657719	0.0489161	-2.57285
Bub3	0.243997	4.53202	2.98211	0.00658858	0.0489389	-2.70347
Cpn1	-0.261778	8.06187	-2.98205	0.00658953	0.0489389	-2.5939
Casc3	-0.216263	4.40245	-2.98096	0.00660645	0.0490231	-2.69708
Gm10030	-0.441137	1.31832	-2.98073	0.00661017	0.0490231	-2.30467
Trappc9	0.216932	3.81019	2.97993	0.00662251	0.0490801	-2.62691
Chd2	-0.324879	5.07637	-2.97932	0.00663213	0.0491065	-2.72971
Prpf38a	0.280317	3.07869	2.97911	0.00663538	0.0491065	-2.49546
Gm21781	-0.323885	2.69321	-2.97817	0.00665003	0.0491804	-2.43307
Rbm14	-0.338778	3.95422	-2.97609	0.0066827	0.0493873	-2.66671
Klhdc10	-0.256632	5.639	-2.97551	0.00669184	0.0494203	-2.73656
Cmbl	0.515238	6.62992	2.97444	0.00670861	0.0494446	-2.685
Isoc2a	0.325384	6.75574	2.97443	0.00670882	0.0494446	-2.66577
Larp4	-0.391999	5.49218	-2.97441	0.0067092	0.0494446	-2.73855
Acaa1a	0.406558	7.67169	2.97308	0.00673021	0.0495648	-2.61694
Trip11	-0.381289	4.75667	-2.9721	0.00674572	0.0496443	-2.73318
Fgd6	-0.379561	5.25657	-2.96969	0.00678404	0.0498716	-2.75277
Supt16	-0.219655	4.96861	-2.96956	0.00678605	0.0498716	-2.74772
Ddx49	0.245539	4.24862	2.96912	0.00679308	0.0498884	-2.70413
Scand1	0.429274	4.82037	2.96879	0.00679849	0.0498935	-2.72196
Acads	0.268381	7.46033	2.96776	0.00681489	0.0499469	-2.64978
Exosc10	0.15711	4.26785	2.96774	0.00681525	0.0499469	-2.71436
Slc36a4	-0.346535	2.82143	-2.96726	0.00682297	0.0499688	-2.50402
