# Supplementary material for: Precision pharmacological reversal of strain-specific diet-induced metabolic syndrome in mice informed by epigenetic and transcriptional regulation
Source: PLoS Genet. 2023 Oct 23;19(10):e1010997. doi: 10.1371/journal.pgen.1010997 (PMC10621921; doi:10.1371/journal.pgen.1010997)
Supplement: S13 Table — Differentially expressed genes between NOD mice given the American diet + vehicle vs. standard diet + vehicle. (XLSX) [file pgen.1010997.s023.xlsx]

## Sheet: NOD Diet DEGs Drug Study
Gene	log2 Fold Change	Avg Expression	Moderated t-statistic	p-value	BH FDR-adjusted p-value	B-statistic
Rab27a	2.30131	1.7456	10.8138	1.41104e-10	1.48808e-06	11.8992
Col5a3	1.55387	5.76012	8.67751	9.00691e-09	4.74934e-05	9.99014
Adam11	2.00389	5.96152	8.17656	2.59751e-08	9.13112e-05	8.99263
9030619P08Rik	-1.85962	2.41562	-7.59125	9.34059e-08	0.000246265	7.36411
Cyp51	-2.34893	5.23075	-6.74439	6.44545e-07	0.00135947	5.95449
Chd1l	1.14309	3.62869	6.38151	1.51609e-06	0.00266478	5.22672
Msmo1	-1.71954	5.56124	-6.31475	1.77747e-06	0.00267789	5.14634
Plxnb1	-1.56623	5.27727	-6.17928	2.45841e-06	0.00317945	4.80686
Gm19619	2.63685	2.22473	6.13823	2.71336e-06	0.00317945	4.03215
Eno1	0.81247	8.79032	6.08437	3.08929e-06	0.00325797	4.55201
Abcg5	1.6783	7.35132	6.00615	3.7319e-06	0.00357787	4.42774
9130409I23Rik	1.90767	3.71384	5.93212	4.46548e-06	0.00392441	4.21222
Srebf1	0.967583	9.08315	5.89199	4.92276e-06	0.00399349	4.13969
Gys2	0.815767	7.02051	5.7887	6.33181e-06	0.00460953	3.96428
Idi1	-2.20489	5.39916	-5.75912	6.80643e-06	0.00460953	3.88756
Dhcr24	-0.889419	8.88459	-5.74804	6.99341e-06	0.00460953	3.81496
Scd1	2.17429	12.9996	5.5885	1.03431e-05	0.0064164	3.30898
Dpy19l3	-1.56411	4.2105	-5.56375	1.0993e-05	0.00644066	3.45694
Ccl9	-1.61059	5.23926	-5.50611	1.2671e-05	0.00676302	3.32423
Tmem254a	-0.654178	5.13433	-5.48143	1.3467e-05	0.00676302	3.26159
Tmem254b	-0.654178	5.13433	-5.48143	1.3467e-05	0.00676302	3.26159
Fbp1	0.996824	9.54387	5.45322	1.44389e-05	0.00692147	3.14049
Ctsc	-1.31711	5.541	-5.40592	1.62307e-05	0.00744213	3.09242
Tspan33	-0.600899	3.77938	-5.34759	1.8754e-05	0.00824083	2.95646
Slco2a1	-0.91742	5.57491	-5.31835	2.01649e-05	0.00850635	2.88907
Pcx	0.680958	9.19847	5.2535	2.36888e-05	0.00960853	2.69216
Aqp11	0.595134	4.82866	5.19793	2.72011e-05	0.0106246	2.60677
Dhcr7	-1.26778	5.70661	-5.15593	3.02011e-05	0.0110714	2.50985
Nat8f1	-0.967368	7.26597	-5.146	3.09578e-05	0.0110714	2.48801
Zbtb16	1.67099	4.01769	5.1391	3.14945e-05	0.0110714	2.4683
Adarb1	0.811119	4.03817	5.00785	4.37077e-05	0.0148691	2.16834
Ivd	-0.663043	7.42328	-4.97169	4.78449e-05	0.0157679	2.08415
Aldob	1.24861	11.7384	4.93634	5.22714e-05	0.0167047	1.91939
Gsta3	-0.971713	9.80173	-4.91893	5.45997e-05	0.0169356	1.94349
Tusc3	0.619931	3.38624	4.79239	7.49813e-05	0.0216172	1.66832
Rdh11	-1.33472	4.9401	-4.77381	7.85589e-05	0.0216172	1.61534
Tm7sf2	-1.03576	6.20192	-4.76708	7.98982e-05	0.0216172	1.59957
Krt8	0.669365	7.27483	4.76491	8.03336e-05	0.0216172	1.60087
A630031M04Rik	1.47159	1.72833	4.75092	8.32047e-05	0.0216172	1.26991
Lhx6	1.60979	2.91415	4.74642	8.41497e-05	0.0216172	1.53088
Tkfc	1.37321	9.17398	4.74456	8.4543e-05	0.0216172	1.55297
Ly6g2	-0.770132	6.99958	-4.73733	8.60917e-05	0.0216172	1.54072
Fmo5	0.752628	9.23327	4.70158	9.41779e-05	0.0222274	1.45625
Nsdhl	-1.62002	4.52805	-4.69309	9.62082e-05	0.0222274	1.43981
Tstd1	-1.19317	4.0582	-4.67337	0.000101094	0.0222274	1.3864
Aldh3a2	1.22032	7.75188	4.65779	0.000105128	0.0222274	1.35629
Slc3a1	-1.23368	5.49289	-4.65543	0.000105755	0.0222274	1.33154
Grk3	-1.25695	2.34	-4.65302	0.000106396	0.0222274	1.31371
Smyd1	1.65626	2.57731	4.65296	0.000106412	0.0222274	1.33655
Sc5d	-0.941895	7.95054	-4.64992	0.000107229	0.0222274	1.33445
Stard4	-1.05112	6.36983	-4.6419	0.000109412	0.0222274	1.30181
Gcat	-0.760366	6.05542	-4.6382	0.000110432	0.0222274	1.29332
Rassf4	-1.11836	2.9844	-4.63364	0.000111706	0.0222274	1.30189
Gapdh	0.58997	10.011	4.60818	0.000119084	0.0232567	1.23239
Dhrs13	-0.646317	1.8374	-4.57451	0.0001296	0.0248502	1.04692
Fancg	0.621017	1.847	4.56598	0.000132409	0.0249354	1.03888
Stat6	-0.279597	5.70976	-4.52412	0.000147103	0.0267879	1.0168
Hsd17b11	0.653047	7.50783	4.52294	0.00014754	0.0267879	1.04545
Cpeb1	1.12625	1.99423	4.51671	0.000149866	0.0267879	0.812659
Wwtr1	0.63369	3.87753	4.50015	0.000156239	0.0274617	0.99463
Enho	-1.1015	4.53619	-4.48381	0.000162791	0.0281112	0.928954
Slc25a37	0.54022	5.31294	4.47781	0.000165266	0.0281112	0.904694
Capn10	-0.669844	3.96972	-4.46773	0.000169508	0.028375	0.906305
Fads1	-1.16083	8.38986	-4.45124	0.000176678	0.0288418	0.882806
Gjb1	-0.464838	9.21893	-4.4488	0.000177765	0.0288418	0.876573
Dlgap1	-1.04513	2.04362	-4.42874	0.00018696	0.0298112	0.795535
Pced1b	-0.653503	1.51663	-4.41448	0.000193787	0.0298112	0.681459
Wdr31	0.539029	3.09719	4.40858	0.00019668	0.0298112	0.786464
Srebf2	-0.614082	5.25076	-4.40263	0.000199644	0.0298112	0.730041
Nfic	0.570359	7.39052	4.40104	0.000200445	0.0298112	0.75776
4930581F22Rik	-0.445766	4.32631	-4.40053	0.000200701	0.0298112	0.733736
Errfi1	0.983985	9.18081	4.39394	0.000204055	0.0298884	0.752916
Il11ra1	-0.529374	5.38643	-4.37154	0.000215871	0.0308361	0.656088
Serpina1d	-0.486213	10.8108	-4.37062	0.000216373	0.0308361	0.695106
Tsku	2.14925	5.52206	4.35264	0.000226373	0.0315211	0.652583
Abcg8	1.18569	7.44527	4.35126	0.000227157	0.0315211	0.646181
Egln3	0.694246	3.83804	4.32603	0.000242029	0.0329278	0.579766
Tcim	1.13987	3.99196	4.32355	0.00024354	0.0329278	0.589292
Car14	0.920039	5.81676	4.31676	0.000247729	0.0330703	0.531079
Tm2d2	-0.390565	5.13927	-4.31008	0.000251923	0.0332098	0.508774
Dnajb14	0.372127	4.53069	4.30151	0.000257407	0.0335138	0.502198
Hnrnpd	-0.31727	5.22955	-4.29312	0.000262888	0.03381	0.468648
Odf3b	0.856731	3.01472	4.28346	0.000269346	0.0342232	0.49593
Ces1b	-1.00178	5.43929	-4.25998	0.000285709	0.0358701	0.398087
1700028E10Rik	-0.790266	3.39121	-4.24716	0.000295052	0.0366073	0.395791
1810055G02Rik	1.27884	4.66304	4.21522	0.000319688	0.0392027	0.309826
Gorasp1	0.399043	5.02634	4.21013	0.000323799	0.0392504	0.27201
Abcg2	0.916913	6.551	4.18832	0.00034202	0.0405874	0.254046
Sel1l3	-0.672446	3.68649	-4.18773	0.000342526	0.0405874	0.283345
Rnf146	-0.344429	4.33133	-4.17607	0.000352687	0.0413271	0.212181
Khk	0.96988	9.25728	4.1713	0.000356938	0.0413656	0.246055
Cda	-0.896857	2.76267	-4.15522	0.000371631	0.0426003	0.208732
Bmyc	1.04341	3.49238	4.12249	0.000403406	0.0449838	0.126297
Slc20a1	0.698518	4.63365	4.12203	0.000403881	0.0449838	0.107448
Pebp1	0.438938	7.40915	4.11748	0.000408511	0.0449838	0.103469
Ppme1	0.320882	4.41141	4.11653	0.000409486	0.0449838	0.0704774
Qdpr	-0.679742	8.51954	-4.10585	0.000420586	0.0457268	0.0900113
Wdr33	-0.242791	4.76865	-4.08636	0.000441642	0.0474277	-0.0157867
Fgfr2	-0.409052	4.95629	-4.07492	0.000454475	0.0474277	-0.0455092
Rab6a	0.35657	5.83139	4.07082	0.000459162	0.0474277	-0.0516457
Scpep1	-0.458404	4.77835	-4.0705	0.000459534	0.0474277	-0.0523151
Thoc2	0.251531	4.847	4.06654	0.000464111	0.0474277	-0.0628186
4732419C18Rik	-1.20258	3.19535	-4.0638	0.000467311	0.0474277	0.00385858
Tmem43	0.581027	3.47188	4.05503	0.000477688	0.0474277	-0.017094
Slc47a1	0.549768	6.53082	4.05175	0.000481627	0.0474277	-0.0776363
Shroom1	0.392586	5.2245	4.05034	0.000483326	0.0474277	-0.104955
Mettl6	-0.355881	3.04918	-4.05031	0.000483365	0.0474277	-0.027943
Fam214b	0.435744	4.10938	4.04838	0.0004857	0.0474277	-0.0834083
Rdh16f2	-1.90944	5.27252	-4.04073	0.000495091	0.0479012	-0.0692987
Gstm6	-0.77279	6.13696	-4.03024	0.000508265	0.0483914	-0.12785
Ntrk2	1.99247	3.16511	4.0294	0.000509334	0.0483914	-0.0733599
