# Supplementary material for: Precision pharmacological reversal of strain-specific diet-induced metabolic syndrome in mice informed by epigenetic and transcriptional regulation
Source: PLoS Genet. 2023 Oct 23;19(10):e1010997. doi: 10.1371/journal.pgen.1010997 (PMC10621921; doi:10.1371/journal.pgen.1010997)
Supplement: S14 Table — Differentially expressed genes between BL6 mice given the American diet + vehicle vs. standard diet + vehicle overlapped with differentially expressed genes between BL6 mice given the American diet + GW4064 vs. American diet + vehicle. (XLSX) [file pgen.1010997.s024.xlsx]

## Sheet: BL6 Diet-Drug DEGs Overlap
Gene	Avg Expression	Diet log2 Fold Change	Diet Moderated t-statistic	Diet p-value	Diet BH FDR-adjusted p-value	Diet B-statistic	Drug log2 Fold Change	Drug Moderated t-statistic	Drug p-value	Drug BH FDR-adjusted p-value	Drug B-statistic
Enho	4.53619	-2.9739	-9.48319	1.75693e-09	8.29739e-06	11.2534	1.8903	5.83537	5.65042e-06	0.00418785	3.89374
Idi1	5.39916	-3.13016	-9.33455	2.36034e-09	8.29739e-06	11.4404	1.54568	4.94861	5.06893e-05	0.0113738	2.01278
Cyp51	5.23075	-2.38561	-8.91149	5.55478e-09	1.46452e-05	10.6672	1.33128	5.22884	2.51869e-05	0.00778874	2.67297
Abcg5	7.35132	2.05152	8.47458	1.37776e-08	2.42164e-05	9.78466	-0.960922	-3.82226	0.000854047	0.0446276	-0.592701
Clstn3	3.45216	1.73621	7.91574	4.56857e-08	6.02252e-05	8.67427	-1.10005	-5.30998	2.05878e-05	0.00723729	2.865
Nsdhl	4.52805	-2.18111	-7.72729	6.90904e-08	6.86365e-05	8.28376	1.20142	4.29902	0.000259023	0.0249575	0.487997
9130409I23Rik	3.71384	2.21459	7.71119	7.15913e-08	6.86365e-05	8.16749	-1.23787	-4.96918	4.8146e-05	0.0113738	2.07347
Fdft1	5.79548	-1.60749	-7.52172	1.09074e-07	9.58108e-05	7.85856	0.907021	4.38359	0.00020943	0.0245406	0.665537
Sel1l3	3.68649	-0.930113	-7.4531	1.27191e-07	9.58108e-05	7.69451	0.510478	3.9876	0.00056546	0.0379831	-0.215926
Lss	5.13864	-1.41364	-7.39842	1.43823e-07	0.000101117	7.59687	1.04939	5.56409	1.09838e-05	0.00526523	3.45775
Rdh11	4.9401	-1.85759	-7.29357	1.82238e-07	0.000120118	7.36485	1.45508	5.74895	6.97774e-06	0.00432866	3.8861
Fads1	8.38986	-1.64886	-6.9189	4.29648e-07	0.000195739	6.51158	1.08373	4.65525	0.000105802	0.0178765	1.35073
Cryzl2	4.57336	0.597733	6.8554	4.97752e-07	0.000195739	6.40348	-0.496806	-5.70841	7.70572e-06	0.0045147	3.79351
Scpep1	4.77835	-0.70081	-6.85249	5.01134e-07	0.000195739	6.39708	0.441747	4.29343	0.000262686	0.0249575	0.45977
Hmgcr	5.44633	-1.9195	-6.7174	6.86506e-07	0.000258568	6.09511	1.75353	6.20645	2.30318e-06	0.0025534	4.93004
Gm19619	2.22473	2.15695	6.58731	9.31561e-07	0.000297704	5.61759	-1.21083	-4.22302	0.000313489	0.0263448	0.364541
Acaa1b	10.0838	1.29002	6.55822	9.97637e-07	0.000309444	5.67216	-0.851327	-4.27838	0.000272802	0.0252366	0.489692
Fitm1	4.82613	0.991307	6.50592	1.12874e-06	0.000340104	5.61186	-0.686367	-4.5266	0.000146187	0.0208337	1.00182
Pepd	5.56565	0.50628	6.38935	1.48809e-06	0.000402394	5.3432	-0.349136	-4.40463	0.000198644	0.0240794	0.71044
Dera	5.85547	0.673158	6.35404	1.61854e-06	0.000426729	5.2657	-0.43191	-4.06018	0.000471559	0.0350216	-0.095289
Gramd1b	2.2913	1.46017	6.27373	1.96043e-06	0.000492255	4.91391	-0.809785	-3.75647	0.0010057	0.0465181	-0.672582
Rmdn3	5.81979	0.539463	6.24857	2.08209e-06	0.000510646	5.02381	-0.550435	-6.38403	1.50703e-06	0.0025534	5.33091
Rtn4ip1	4.75045	0.665555	6.20653	2.30272e-06	0.000551921	4.92354	-0.493325	-4.61894	0.000115909	0.0185209	1.22415
Hibadh	8.07723	0.485493	6.02384	3.57556e-06	0.000739371	4.52033	-0.380187	-4.70894	9.24539e-05	0.0165257	1.47519
Msra	6.87404	0.528913	5.86058	5.31383e-06	0.000933994	4.1355	-0.337543	-3.7189	0.00110391	0.0491218	-0.851318
Slc10a2	4.51206	-1.27822	-5.82551	5.78794e-06	0.000984509	4.03771	1.35255	6.16076	2.57022e-06	0.0025534	4.82761
Snrpn	3.45995	0.71741	5.66899	8.4875e-06	0.00126069	3.70005	-0.488733	-3.95776	0.000609235	0.0397745	-0.276375
Hsd17b11	7.50783	0.704991	5.56439	1.09755e-05	0.00145422	3.44819	-0.537216	-4.22016	0.000315749	0.0263448	0.327173
Coq7	4.41874	0.491463	5.51916	1.22695e-05	0.00153699	3.30707	-0.380548	-4.28252	0.000269982	0.0251967	0.428068
Fmo5	9.23327	0.839767	5.50374	1.27453e-05	0.00153699	3.31888	-0.776997	-5.09091	3.5518e-05	0.00936431	2.33897
Pmvk	4.70079	-1.40131	-5.44157	1.48606e-05	0.00166723	3.12882	1.10991	4.31839	0.000246718	0.0249575	0.521012
Mfhas1	4.73707	-0.65134	-5.29223	2.15157e-05	0.00208169	2.76762	0.501176	4.05478	0.000477981	0.0350217	-0.103181
Zbtb40	3.3654	-0.573068	-5.25611	2.35356e-05	0.00221613	2.73854	0.483548	4.37213	0.000215552	0.0249575	0.700239
Raph1	6.0623	-0.695598	-5.25199	2.37781e-05	0.00221915	2.6746	0.668043	5.06333	3.80494e-05	0.00978706	2.28551
Vegfa	7.11647	-0.513613	-5.23595	2.47453e-05	0.00227984	2.6627	0.418609	4.29817	0.000259578	0.0249575	0.497529
Abhd12	4.8647	0.358348	5.16749	2.93429e-05	0.0024756	2.45607	-0.262418	-3.78603	0.000934533	0.045785	-0.749572
Tmc7	1.99184	-0.877289	-5.09847	3.48539e-05	0.00268298	2.32121	0.805745	4.63273	0.000111961	0.0181652	1.17116
Slc25a10	7.41401	0.696581	5.0133	4.31165e-05	0.00309324	2.14487	-0.563547	-4.04344	0.00049174	0.0350398	-0.0802829
Plxnb1	5.27727	-1.0015	-5.00568	4.39452e-05	0.00313139	2.07606	0.88331	4.44716	0.000178502	0.0237376	0.819366
Mvd	3.27803	-1.63191	-4.99144	4.55387e-05	0.00320642	2.10269	1.83058	5.61149	9.77474e-06	0.00490878	3.55098
Dhcr7	5.70661	-1.09734	-4.96897	4.81721e-05	0.00328636	1.99018	0.841941	3.86416	0.000769461	0.044292	-0.558299
Mcm2	1.54443	0.844162	4.96685	4.84277e-05	0.00328636	2.02603	-0.904642	-5.24212	2.43688e-05	0.00778769	2.43371
Elp6	3.43492	0.922149	4.92875	5.32743e-05	0.00351144	1.94061	-0.827318	-4.45164	0.000176503	0.0237376	0.867361
Cdk18	5.42939	0.517539	4.87799	6.04963e-05	0.00379758	1.75653	-0.437446	-4.12063	0.000405293	0.0318824	0.0386705
Dnajc19	5.41748	0.479151	4.86882	6.19038e-05	0.0038378	1.73167	-0.425976	-4.32654	0.000241719	0.0249575	0.524814
Tspyl2	3.02964	-1.12315	-4.83709	6.70283e-05	0.00399368	1.77127	0.895109	3.76563	0.0009831	0.046079	-0.65739
Scap	7.12217	-0.47377	-4.78696	7.60095e-05	0.00411075	1.58252	0.447672	4.54236	0.000140509	0.0202988	1.06986
Slc3a1	5.49289	-1.119	-4.76748	7.9817e-05	0.00425298	1.49339	1.03619	4.42927	0.000186711	0.0239546	0.773467
Clpb	5.25602	0.421974	4.73081	8.75126e-05	0.0043948	1.39583	-0.340989	-3.8219	0.000854805	0.0446276	-0.668496
Smad1	3.98961	-0.371162	-4.72655	8.84555e-05	0.0044211	1.44022	0.344327	4.35862	0.000222996	0.0249575	0.642373
Mfsd14a	4.66631	-0.282022	-4.70931	9.23674e-05	0.00450975	1.3538	0.225094	3.74736	0.0010287	0.0469638	-0.830544
Gpbp1	5.09528	-0.211924	-4.68286	9.87118e-05	0.0047753	1.28024	0.19918	4.39809	0.000201933	0.0241999	0.69494
Hs3st3b1	6.29224	-0.383125	-4.6783	9.985e-05	0.00478645	1.29383	0.315599	3.87431	0.000750236	0.0439555	-0.52372
Serpina1e	8.92755	-1.13017	-4.67597	0.000100435	0.0047927	1.39976	0.932999	3.88819	0.000724723	0.0431804	-0.38446
Lbr	3.11772	-0.48862	-4.66757	0.000102578	0.00487293	1.36052	0.517378	4.92369	5.3953e-05	0.0118539	1.96316
Prss8	2.34677	-1.72476	-4.64578	0.000108348	0.00503364	1.32616	1.51071	3.99864	0.000550068	0.037186	-0.15523
Tafa5	1.51451	0.909075	4.6068	0.0001195	0.00529514	1.16714	-0.737974	-3.78063	0.000947167	0.045785	-0.680273
Cryl1	4.16372	0.68857	4.59141	0.000124211	0.0053898	1.10518	-0.656476	-4.35663	0.000224113	0.0249575	0.63092
4931406C07Rik	7.31817	0.618523	4.5686	0.000131542	0.00558628	1.07435	-0.62197	-4.60591	0.000119767	0.0187638	1.22787
Clcn6	2.49986	-0.644719	-4.56752	0.000131897	0.00558628	1.14582	0.542241	3.77851	0.000952161	0.045785	-0.631841
Ephx1	8.26647	0.768183	4.53132	0.000144462	0.00580098	1.00858	-0.683074	-4.0244	0.000515741	0.0357829	-0.112237
Trpm2	2.60762	0.696349	4.51699	0.000149761	0.00588873	1.00683	-0.694132	-4.46575	0.000170352	0.0236385	0.917069
Nfyb	4.57607	-0.449358	-4.51312	0.000151225	0.00588873	0.883291	0.427593	4.28591	0.000267694	0.0251967	0.439857
Hsd17b10	6.9505	0.771382	4.48022	0.000164267	0.00609083	0.853711	-0.727204	-4.22626	0.000310948	0.0263448	0.333657
Chpt1	7.40276	0.510401	4.44732	0.000178431	0.0063206	0.793198	-0.629461	-5.52515	1.20898e-05	0.00554345	3.36175
Pstpip2	2.84763	-0.863022	-4.42195	0.000190181	0.00656196	0.787595	0.851291	4.34652	0.00022988	0.0249575	0.644943
Vegfb	3.55906	-0.907043	-4.39239	0.000204848	0.00688002	0.703349	1.08197	5.27908	2.22296e-05	0.00742784	2.77855
Phf21a	4.18418	-0.346094	-4.35654	0.000224164	0.00723678	0.537103	0.336838	4.22091	0.000315153	0.0263448	0.309867
Srebf2	5.25076	-0.538825	-4.35614	0.000224391	0.00723678	0.489167	0.525952	4.25468	0.000289537	0.0258768	0.354213
Mccc1	5.78687	0.339132	4.32975	0.000239778	0.00738024	0.431893	-0.295325	-3.77	0.000972485	0.045785	-0.781898
Akr1a1	8.41412	0.356833	4.32934	0.000240024	0.00738024	0.537784	-0.337322	-4.09835	0.000428573	0.0325409	0.064119
Anpep	6.77915	-0.342657	-4.27917	0.000272262	0.00795366	0.342621	0.340173	4.2601	0.000285622	0.025745	0.393801
Crebbp	4.73111	-0.269181	-4.23396	0.000304997	0.00857733	0.206119	0.295168	4.63731	0.00011068	0.0181652	1.27241
Ifrd1	3.56281	-0.661597	-4.22406	0.000312672	0.00865666	0.280354	0.674572	4.29357	0.000262592	0.0249575	0.51265
Iscu	6.26634	0.315365	4.22299	0.000313517	0.00865666	0.195388	-0.400319	-5.38559	1.70687e-05	0.00620714	3.04357
Tex261	5.98491	0.212696	4.20807	0.000325477	0.00875633	0.151043	-0.274327	-5.44653	1.46794e-05	0.00583669	3.18491
Gnas	8.45385	0.265437	4.18742	0.00034279	0.00899997	0.200387	-0.239597	-3.78411	0.000939013	0.045785	-0.656888
Cnot3	4.49004	-0.236893	-4.14544	0.00038085	0.00954025	0.00268327	0.237803	4.14969	0.000376821	0.0305689	0.122899
Tspan9	4.9015	-0.275763	-4.11887	0.00040709	0.00984672	-0.0841677	0.346525	5.17368	2.8894e-05	0.00823556	2.53935
Mtfr1l	6.20214	0.20915	4.10615	0.000420271	0.0100961	-0.0992796	-0.221663	-4.35959	0.000222451	0.0249575	0.61278
Avpr1a	4.49619	-1.14141	-4.09561	0.000431522	0.0102034	-0.0225836	1.37277	4.96248	4.89611e-05	0.0113738	2.06271
Cmas	5.61315	0.438252	4.04056	0.000495298	0.011011	-0.270858	-0.522132	-4.81423	7.09842e-05	0.0143961	1.68696
Serpina10	7.47639	-0.468723	-4.03126	0.000506959	0.0111849	-0.21316	0.460233	3.97135	0.000588894	0.0393068	-0.257568
Camk1d	6.03626	-0.772464	-4.01611	0.000526551	0.0114495	-0.323471	0.828483	4.30704	0.000253856	0.0249575	0.483547
Cyp3a59	4.38812	1.53438	3.96898	0.000592387	0.0122979	-0.381221	-1.68401	-4.22391	0.000312792	0.0263448	0.331254
Abcc3	7.10093	1.01783	3.90131	0.000701404	0.0137491	-0.53231	-0.983854	-3.77349	0.0009641	0.045785	-0.722464
Tmem250-ps	6.29424	0.251604	3.88054	0.000738676	0.0142288	-0.630822	-0.290889	-4.49944	0.000156517	0.0220083	0.948866
Irf2bp2	5.29031	-0.686202	-3.83221	0.00083316	0.0150197	-0.763872	0.791607	4.41849	0.000191843	0.0239546	0.747678
Pitrm1	4.74911	0.246078	3.81046	0.000879486	0.0155622	-0.815301	-0.260054	-4.01451	0.000528664	0.0362032	-0.208195
Hsd17b4	8.43734	0.409071	3.8062	0.000888839	0.0156088	-0.693038	-0.443281	-4.13808	0.000387952	0.0312316	0.156486
Stk38l	3.85502	-0.52473	-3.78905	0.000927559	0.015803	-0.798769	0.520199	3.74033	0.0010468	0.0474629	-0.797709
Tmco6	2.43414	-0.657701	-3.78517	0.000936534	0.0159045	-0.645074	0.658703	3.77514	0.000960151	0.045785	-0.631866
Acss2	6.90535	-0.958097	-3.74296	0.00103999	0.0166683	-0.899823	1.23244	4.77349	7.86222e-05	0.0148062	1.61978
Khsrp	5.54737	-0.244982	-3.67186	0.00124023	0.0184739	-1.14878	0.262829	3.94114	0.000635045	0.0403445	-0.38691
Insig1	8.04154	-0.952195	-3.66939	0.00124783	0.0185347	-1.015	1.02	3.93016	0.000652688	0.0407293	-0.322555
Eif4b	7.81661	-0.278319	-3.65835	0.00128237	0.0187954	-1.07531	0.402173	5.27353	2.25385e-05	0.00742784	2.78301
Afg3l1	6.20689	0.223888	3.63776	0.00134926	0.0193071	-1.20635	-0.241193	-3.92745	0.000657131	0.0407653	-0.403682
Foxk2	4.04461	-0.409905	-3.59945	0.00148302	0.0204368	-1.25912	0.431608	3.78038	0.000947744	0.045785	-0.71783
Bloc1s6	3.88684	0.229558	3.58571	0.00153408	0.0207415	-1.24766	-0.318355	-4.88367	5.9642e-05	0.0125797	1.88019
Aldh1a1	9.67948	0.703667	3.55724	0.00164541	0.0216636	-1.22419	-0.747894	-3.79335	0.000917681	0.045785	-0.610824
Tle5	8.87556	0.287459	3.55432	0.00165728	0.0217894	-1.25967	-0.437861	-5.45183	1.44884e-05	0.00583669	3.17113
Ccdc127	4.37618	-0.227684	-3.48735	0.00195334	0.0242923	-1.55544	0.269515	4.123	0.000402899	0.0318824	0.0588718
Odr4	4.81835	0.202525	3.48376	0.0019706	0.0243893	-1.58671	-0.235129	-4.03329	0.000504393	0.0356566	-0.166797
Trap1	7.16884	0.187507	3.48142	0.00198195	0.0243893	-1.5123	-0.199729	-3.7198	0.00110146	0.0491218	-0.846014
Fabp2	6.53721	0.778114	3.45459	0.00211643	0.0253862	-1.59692	-0.864736	-3.85937	0.000778681	0.044292	-0.539785
Pafah2	6.81903	0.301329	3.41014	0.00235908	0.0268961	-1.69766	-0.355883	-4.04636	0.000488165	0.0350217	-0.102137
Hc	8.91305	-0.412429	-3.38794	0.0024902	0.0277314	-1.61665	0.465827	3.82766	0.000842643	0.0445085	-0.536613
Myo10	5.22607	-0.413839	-3.37115	0.00259406	0.028408	-1.85051	0.463281	3.77302	0.000965228	0.045785	-0.781754
Tmem134	5.49429	0.384589	3.37066	0.00259718	0.0284127	-1.84903	-0.432009	-3.78763	0.000930825	0.045785	-0.746044
1810008I18Rik	5.89598	-0.896269	-3.36583	0.00262786	0.0285705	-1.84281	1.1865	4.41129	0.000195344	0.0239546	0.740588
St3gal1	6.42463	-0.473514	-3.35881	0.00267309	0.0287658	-1.85958	0.529829	3.7574	0.0010034	0.0465181	-0.804014
Abhd3	5.42607	0.339263	3.33928	0.00280289	0.0295593	-1.92381	-0.446234	-4.39049	0.000205828	0.0243895	0.676748
Abcb11	8.89815	-0.395246	-3.33771	0.0028136	0.0296426	-1.76207	0.448384	3.78703	0.000932212	0.045785	-0.643664
Aldh3a2	7.75188	0.834081	3.29982	0.00308424	0.0312272	-1.86279	-1.21941	-4.9029	5.68362e-05	0.0122325	1.92503
Abtb2	4.19849	-0.41182	-3.28722	0.0031797	0.0317859	-1.93611	0.614879	4.95773	4.95455e-05	0.0113738	2.05078
Pmpcb	6.48883	0.262431	3.24661	0.00350722	0.0338091	-2.08097	-0.308539	-3.83259	0.000832378	0.0445085	-0.607801
Zbed5	1.86085	0.749134	3.22422	0.00370156	0.0350418	-1.84584	-1.11125	-4.54695	0.000138897	0.0202988	0.979976
Dnajb1	4.21766	-0.338923	-3.22347	0.00370824	0.0350573	-2.14421	0.487617	4.65154	0.000106791	0.0178765	1.31567
Marchf2	5.61195	0.198967	3.22163	0.00372472	0.0350723	-2.18806	-0.229754	-3.72347	0.00109147	0.0489817	-0.895348
Stat3	6.50777	-0.352762	-3.20322	0.00389324	0.0360324	-2.19431	0.641878	5.76872	6.64852e-06	0.00432866	3.93131
Aptx	3.41101	0.301491	3.1493	0.00443049	0.0390017	-2.18731	-0.433096	-4.41447	0.000193792	0.0239546	0.798264
Tshz2	4.11648	-0.337311	-3.12097	0.00474068	0.0404259	-2.3267	0.47775	4.44368	0.000180069	0.0237376	0.84205
Eef2	10.3283	-0.240746	-3.08726	0.00513702	0.0421989	-2.25372	0.444168	5.67097	8.4464e-06	0.0046882	3.60866
Ppargc1a	2.23283	-0.833238	-3.08687	0.00514181	0.0421989	-2.15849	1.04918	3.95722	0.000610049	0.0397745	-0.237214
Ilf3	3.99737	-0.220586	-3.07762	0.00525621	0.0428377	-2.42791	0.435827	6.14597	2.66332e-06	0.0025534	4.77876
Pex3	4.39325	0.274683	3.03603	0.0058011	0.0453846	-2.58154	-0.440514	-4.79368	7.47382e-05	0.014743	1.65055
