# Supplementary material for: Precision pharmacological reversal of strain-specific diet-induced metabolic syndrome in mice informed by epigenetic and transcriptional regulation
Source: PLoS Genet. 2023 Oct 23;19(10):e1010997. doi: 10.1371/journal.pgen.1010997 (PMC10621921; doi:10.1371/journal.pgen.1010997)
Supplement: S15 Table — Differentially expressed genes between NOD mice given the American diet + vehicle vs. standard diet + vehicle overlapped with differentially expressed genes between NOD mice given the American diet + GW4064 vs. American diet + vehicle. (XLSX) [file pgen.1010997.s025.xlsx]

## Sheet: NOD Diet-Drug DEGs Overlap
Gene	Avg Expression	Diet log2 Fold Change	Diet Moderated t-statistic	Diet p-value	Diet BH FDR-adjusted p-value	Diet B-statistic	Drug log2 Fold Change	Drug Moderated t-statistic	Drug p-value	Drug BH FDR-adjusted p-value	Drug B-statistic
9030619P08Rik	2.41562	-1.85962	-7.59125	9.34059e-08	0.000246265	7.36411	1.20111	4.35468	0.000225216	0.0424059	0.595994
Plxnb1	5.27727	-1.56623	-6.17928	2.45841e-06	0.00317945	4.80686	1.27483	4.68713	9.76581e-05	0.0257476	1.42162
Gsta3	9.80173	-0.971713	-4.91893	5.45997e-05	0.0169356	1.94349	1.06711	5.00158	4.43985e-05	0.0141887	2.08385
Egln3	3.83804	0.694246	4.32603	0.000242029	0.0329278	0.579766	-1.09322	-5.65791	8.72136e-06	0.00749019	3.55104
