# Supplementary material for: Precision pharmacological reversal of strain-specific diet-induced metabolic syndrome in mice informed by epigenetic and transcriptional regulation
Source: PLoS Genet. 2023 Oct 23;19(10):e1010997. doi: 10.1371/journal.pgen.1010997 (PMC10621921; doi:10.1371/journal.pgen.1010997)
Supplement: S16 Table — Differentially methylated regions between BL6 mice on the American vs. standard diet. (XLSX) [file pgen.1010997.s026.xlsx]

## Sheet: BL6 Diet DMRs
Chromosome	Start	End	# CpGs	Avg Smooth Meth Diff	p-value	Associated Gene
chr11	102635809	102636696	36	0.202581	1.04241e-06	Adam11
chr13	97435066	97439155	52	0.206836	4.16964e-06	Hmgcr
chr14	63793411	63795633	27	0.264832	9.38168e-06	Fdft1
chr9	42066638	42069255	32	0.191649	1.35513e-05	Sc5d
chr8	48026654	48027026	11	-0.126751	1.35513e-05
chr11	117180538	117182063	16	-0.214686	2.60602e-05	Sept9
chr18	84462882	84464056	15	-0.178679	2.60602e-05	Zfp407
chr12	100451502	100451905	15	-0.124069	3.96116e-05	Foxn3
chr17	85058145	85058979	14	-0.171281	3.96116e-05	Abcg8
chr11	53276709	53277314	52	-0.209726	5.21205e-05	Shroom1
chr9	74699246	74702921	93	-0.121125	6.46294e-05	Onecut1
chr18	62255053	62255419	12	0.175907	7.40111e-05
chr10	84169674	84170357	8	0.112658	7.71383e-05	Rfx4
chr4	53169016	53170937	25	-0.178868	8.02655e-05	Abca1
chr5	28399809	28402780	33	0.178849	0.000100071	Insig1
chr5	136156693	136157762	10	-0.106586	0.000103199
chr2	103307814	103309158	14	0.144274	0.000109453	Cat
chr19	44472378	44474957	57	-0.121957	0.000157404	Scd1
chr5	76329384	76329969	21	-0.178365	0.000166786	Kdr
chr5	109984946	109985585	28	0.105056	0.000175125	Crlf2
chr10	121887834	121888679	10	0.179514	0.000230372	Avpr1a
chr2	31320015	31320957	12	0.189248	0.000240797
chr11	60011957	60012471	16	-0.125235	0.000248093	Srebf1
chr12	25874029	25875545	30	-0.121152	0.000254348
chr1	92948081	92948619	8	-0.112633	0.000254348	Lrrfip1
chr5	45838020	45839169	8	0.126416	0.000280408	Qdpr
chr17	85078195	85079956	11	-0.179083	0.000337741	Abcg5
chr4	149780404	149780884	24	0.16606	0.000365886	Rere
chr4	120852988	120853435	7	0.108613	0.000373183	Rlf
chr4	134558422	134558879	13	-0.117882	0.000392988
chr14	10441469	10441881	8	-0.102605	0.000392988	Mnd1-ps
chr14	62302667	62302943	7	-0.127373	0.000420091	Dleu2
chr17	85075136	85076204	32	-0.195883	0.000453448	Abcg8
chr2	31329806	31330672	13	0.176725	0.000518077	Ass1
chr9	108304620	108305164	10	-0.103727	0.000527459	1700102P08Rik
chr8	109985855	109986812	7	0.166016	0.000597301	Wwp2
chr2	5595405	5597687	35	0.193686	0.000604597	Camk1d
chr11	60593413	60594692	15	0.133359	0.000623361	Smcr8
chr8	74746635	74748103	19	0.139983	0.000655676	Fam32a
chr14	115347645	115348463	24	-0.124521	0.000664015
chr18	82703762	82704507	19	-0.119684	0.000691117	Mbp
chr6	52154982	52155491	21	0.121118	0.000693202	Hoxa5
chr7	72952215	72953086	10	0.12066	0.000709881
chr6	99615293	99615970	11	-0.163404	0.000779722	Eif4e3
chr19	46801264	46801987	11	0.119259	0.000782849	As3mt
chr3	127632286	127633321	10	0.132784	0.000805782	Fam241a
chr15	57536679	57537057	9	0.123941	0.000814122	Zhx2
chr19	10172767	10174138	13	0.193862	0.000846436	Fads2
chr9	95457730	95458618	13	0.135525	0.000919405	Paqr9
chr15	25284671	25285267	9	-0.108782	0.000922532
chr7	35998900	35999411	3	-0.162711	0.00092566	Lrp3
chr2	38391186	38391738	12	-0.17263	0.000932956	Nek6
chr5	120678699	120679336	17	0.136517	0.000950677
chr11	46104513	46104828	8	0.148198	0.000957974	Cyfip2
chr13	104828759	104829257	12	0.141884	0.00100384	Nln
chr9	115992930	115993693	11	-0.120496	0.00101843
chr9	56467261	56468505	63	0.132774	0.00101843	Lingo1
chr11	88047107	88047927	17	-0.125642	0.00113831
chr16	10823692	10824116	9	-0.150923	0.00119773
chr10	126763427	126763916	32	0.10637	0.00120294	Arhgap9
chr7	137836268	137836802	16	-0.1773	0.0012217	Tacc2
chr11	43589464	43589933	39	-0.189963	0.00133533	Ttc1
chr5	33612111	33612408	14	0.11661	0.00134262	Ctbp1
chr13	114337538	114338566	10	-0.104617	0.0013666
chr9	46076997	46078437	36	0.136453	0.00142185	Apoa5
chr15	82029951	82030572	14	-0.140736	0.00142289	Mir33
chr2	165222890	165223457	26	0.159817	0.00151983	Ocstamp
chr10	74869696	74874136	43	0.136853	0.00152713	Upb1
chr4	19693929	19694417	25	0.121935	0.001573
chr9	123088893	123089317	7	-0.107625	0.00159801	Cdcp1
chr1	90062977	90063992	12	0.103722	0.0016001	Ugt1a5
chr10	44350477	44351020	14	-0.109813	0.00161156
chr4	105299077	105299395	9	0.118258	0.0016543
chr4	108032756	108033453	27	-0.152746	0.00169496
chr2	27538468	27540381	17	0.116455	0.00171893	Rxra
chr1	189588743	189589214	13	0.10516	0.00172415	Esrrg
chr17	35363395	35363870	10	-0.110699	0.00185862	Atp6v1g2
chr18	34003643	34004469	14	0.11288	0.00188572	Epb41l4a
chr14	63785095	63787050	25	0.134754	0.00188676	Fdft1
chr5	122165241	122166498	9	0.129076	0.00191074	Atxn2
chr19	44599956	44600471	11	-0.110858	0.00192325	Sec31b
chr7	86508061	86508484	14	-0.167844	0.00193992
chr3	88902312	88902805	11	0.118935	0.00194201	Fdps
chr14	27935947	27936873	11	-0.110681	0.00195556	Arhgef3
chr11	87983288	87983684	25	0.153599	0.00202853	Cuedc1
chr9	40126155	40126899	9	-0.102705	0.00204729	Gramd1b
chr18	69030335	69031027	21	0.130104	0.00209003
chr14	119093659	119094067	9	0.173512	0.00211296	Abcc4
chr17	13835006	13837079	23	0.123616	0.00215362	Afdn
chr6	139972967	139973432	7	0.107916	0.00220678	Plcz1
chr8	47576242	47577645	18	0.124725	0.00227141	Acsl1
chr11	79530732	79532463	23	0.155545	0.00232353
chr17	67623957	67624398	16	-0.117517	0.002335	Ptprm
chr1	21004538	21005477	10	-0.205313	0.00236731	Efhc1
chr2	32557329	32559523	30	0.116933	0.00237044	Cdk9
chr2	125589788	125590495	9	0.112918	0.00237252	Secisbp2l
chr8	128286535	128286930	8	-0.106152	0.00237774	Pcnx2
chr13	55521427	55522313	47	-0.152437	0.00239963	Pfn3
chr13	16109206	16109940	26	-0.146477	0.00240901	Inhba
chr9	123122064	123123005	12	-0.139601	0.00244445	Cdcp1
chr5	136565010	136565344	9	0.12134	0.00246321	Rasa4
chr6	94667810	94668821	13	0.106653	0.00251429
chr12	71317205	71317603	14	0.150382	0.00253827	Pygl
chr1	186694479	186695434	13	0.137534	0.00256537	C130074G19Rik
chr9	71454223	71454885	12	-0.131768	0.00258309
chr8	87173795	87174719	6	0.120803	0.00262687
chr14	63789567	63790464	13	0.169538	0.0026498	Fdft1
chr4	124799314	124799694	6	-0.119092	0.0026644	Zc3h12a
chr11	102623583	102624354	17	-0.184527	0.00271652	Adam11
chr15	27433472	27433985	9	-0.11279	0.00272173	Ank
chr5	73865944	73866838	9	0.1006	0.00283327
chr7	31105790	31106173	3	0.128596	0.0028635	Sdhaf1
chr13	60282733	60283130	7	-0.136346	0.00287601
chr9	57953735	57953966	8	0.120088	0.00289477	Ccdc33
chr8	112521429	112524023	48	0.131554	0.00293021	Tat
chr5	123251618	123252897	28	0.122579	0.00295315	Anapc5
chr3	95794443	95795017	12	-0.135772	0.00295315	Plekho1
chr7	6866807	6867113	9	-0.114106	0.0029938	Zim3
chr17	31161236	31162171	12	-0.121219	0.00302611
chr4	140869985	140870444	12	-0.125715	0.00310325	Epha2
chr6	137983286	137984078	11	0.126527	0.0031658	Slc15a5
chr13	97430623	97431451	4	0.101245	0.00318352	Hmgcr
chr5	151398000	151398299	10	-0.187402	0.00325961	N4bp2l1
chr10	117100469	117101346	15	0.101742	0.00327421	Cpm
chr3	143497522	143499146	11	-0.118715	0.00327942
chr1	173347426	173348291	26	0.15561	0.00331486	Tstd1
chr9	46007530	46009121	19	0.129843	0.00337636	Apoa1
chr15	76034598	76035675	15	-0.190927	0.00339408	Plec
chr11	60017990	60018484	11	-0.130148	0.00340347	Srebf1
chr13	111833644	111834250	6	-0.146511	0.00351188
chr6	136601472	136602032	9	-0.148171	0.00352022	Plbd1
chr4	124576953	124577179	13	0.112956	0.0035223	Epha10
chr11	51451399	51451973	23	-0.108537	0.00354419	Rmnd5b
chr2	26426907	26428002	16	-0.130121	0.00358172
chr8	121923153	121924383	21	0.117903	0.00362342	Mlycd
chr8	73392668	73393237	20	-0.221635	0.00366615	Ccdc124
chr6	134139197	134140030	11	-0.133532	0.0036943	Etv6
chr13	41299204	41299993	15	0.110713	0.0037975	Elovl2
chr2	72019923	72022148	16	0.132566	0.00380688	Rapgef4
chr9	50306955	50307465	19	-0.11458	0.00386317	Plet1
chr6	121254223	121256512	35	0.104254	0.00404872	Slc6a13
chr1	89724782	89725979	14	-0.120529	0.00406852	Dgkd
chr18	36080769	36081104	14	0.121744	0.00407269
chr18	66164003	66165020	12	0.122655	0.00409771	Lman1
chr4	106133503	106134360	13	0.160257	0.00414045	Pcsk9
chr11	103205576	103205883	11	-0.10864	0.0041686	Arhgap27
chr19	46693537	46694237	25	0.10226	0.00424261	Wbp1l
chr5	141088200	141088765	22	0.191098	0.00425824	Lfng
chr13	41306783	41309711	49	0.116884	0.00430307	Elovl2
chr10	120898682	120898819	8	0.102576	0.00432287	Rassf3
chr19	55170819	55172096	16	0.104835	0.00432913	Gpam
chr13	94395468	94397960	22	-0.104203	0.00434476	Bhmt
chr2	151752189	151753281	15	0.145283	0.0043948	Angpt4
chr3	27108754	27109406	10	-0.126651	0.00439897	Nceh1
chr12	80982020	80982356	14	-0.110414	0.00444692
chr17	35356909	35357672	23	-0.143887	0.00449174	Atp6v1g2
chrX	7421921	7422724	8	-0.130578	0.00450217	Otud5
chr18	61144062	61144205	11	0.133667	0.00453552	Camk2a
chr6	99285371	99285901	19	-0.10374	0.00453865	Foxp1
chr3	103577732	103578493	18	-0.101507	0.0045668	Hipk1
chr15	98553259	98554044	19	-0.139868	0.00456888	Fkbp11
chr16	35518058	35518582	15	-0.116498	0.00461266
chr7	119849492	119849983	9	-0.103797	0.00467521	Tead1
chr3	87943756	87944685	18	-0.118402	0.00470648	Mef2d
chr9	31270215	31270796	10	0.123489	0.00483574	Tmem45b
chr2	167193058	167194277	23	-0.109641	0.00489932
chr9	21142287	21142451	16	0.13279	0.00493372	Slc44a2
chr5	3935420	3936881	13	0.136653	0.00497334	Akap9
chr8	10924489	10925149	21	-0.179703	0.00501295	3930402G23Rik
chr12	83577142	83577970	13	0.104917	0.00501399
chr11	32453315	32454386	16	-0.130491	0.00504109	Stk10
chr10	116482602	116482819	8	0.101382	0.00504422	Lrrc10
chr10	76965805	76966010	11	0.100431	0.00506611	Fam207a
chr10	125405736	125406611	14	0.117991	0.00512553	Lrig3
chr1	133860628	133860965	7	-0.193427	0.00512657	Slc45a3
chr12	105724078	105724544	11	0.115107	0.00514116
chr2	31377494	31378608	18	0.114356	0.00514116
chr11	78313895	78314443	13	0.106773	0.00520162	Vtn
chr2	173361313	173361677	13	0.124241	0.00520162
chr4	62951431	62952502	9	-0.111951	0.00542053	Col27a1
chr2	93017172	93017527	14	0.138804	0.00544242
chr10	79476320	79477406	55	0.135033	0.00545389	Abca7
chr9	72725688	72726115	13	-0.116347	0.0055477	Pygo1
chr2	18695651	18696506	10	0.104124	0.00557376
chr6	134101558	134102823	19	-0.118454	0.0056165	Etv6
chr11	101524630	101525406	11	0.104346	0.00565611	Arl4d
chr19	55333459	55333968	7	0.11486	0.00566445	Acsl5
chr11	5817591	5819163	12	0.112506	0.00573117	Gck
chr15	96994600	96995291	19	0.159372	0.00579475
chr11	78639238	78639670	14	-0.167412	0.00580518	Lyrm9
chr7	52865942	52866630	11	0.148942	0.00580831	Fgf21
chr6	126591828	126592454	19	0.115446	0.00584896	Kcna1
chr11	106425656	106426066	13	-0.128644	0.00597926	Tex2
chr6	51651643	51652492	13	0.122063	0.00600949
chr10	76797919	76798422	11	0.107335	0.00601679	Adarb1
chr4	135679542	135680211	9	-0.126308	0.0060564
chr8	122887784	122888215	9	-0.100275	0.00607725
chr13	111348246	111348794	18	-0.131691	0.00610852
chr19	47585174	47585866	23	-0.175178	0.00615855	Stn1
chr8	63754103	63754767	10	-0.134573	0.00630032	Sh3rf1
chr9	46064343	46064945	13	0.148579	0.00631804
chr4	82184130	82184801	27	-0.119195	0.00633993
chr14	66626537	66627394	15	0.149175	0.00638788	Gulo
chr5	73939567	73940154	8	-0.11527	0.00647545	Dcun1d4
chr2	166555239	166555808	13	-0.179892	0.00652548
chr11	43649569	43650152	22	-0.20938	0.00654425	Adra1b
chr8	118030565	118030964	12	-0.101216	0.00657656
chr10	59648811	59649395	38	0.157333	0.00658073	Chst3
chr2	167399027	167399422	11	0.106083	0.00664223	Snai1
chr6	91668651	91669736	9	0.142655	0.00670999	Slc6a6
chr1	174434530	174434984	14	-0.139569	0.00670999	Tagln2
chr4	128653926	128654831	7	0.105207	0.00673501
chr17	34878104	34879766	13	0.147806	0.00675273	C4b
chr1	172518368	172518677	8	0.140044	0.00676628	Nos1ap
chr5	124472120	124472614	13	-0.127559	0.00681319	Vps37b
chr11	103053670	103054647	45	0.134987	0.00682153	Fmnl1
chr10	83995384	83995942	14	-0.177881	0.0068257	Ckap4
chr19	57299013	57299691	7	0.131982	0.00682882	Ablim1
chr14	120757564	120757839	4	0.163167	0.00686844	Mbnl2
chr1	95977561	95977969	16	0.115286	0.0069143
chr5	28405587	28406630	12	0.150829	0.00714259
chr15	36971100	36971432	6	0.108013	0.00715197	Zfp706
chr10	74515515	74516595	20	0.106713	0.00716656	Bcr
chr5	122468079	122468757	15	0.196066	0.0072093	Cux2
chr14	49127120	49127401	7	0.122454	0.00726247	Tmem260
chr11	105026867	105027495	35	0.15078	0.00730833
chr15	38497688	38499485	38	0.112566	0.00743551
chr17	85064459	85065204	16	-0.110985	0.0074428	Abcg8
chr3	87316074	87316651	11	-0.121196	0.00748658
chr8	74846480	74847494	17	-0.148668	0.00752932
chr11	44356026	44358001	23	-0.118933	0.00758666	Rnf145
chr9	77974035	77974585	10	0.101687	0.00772425	Ick
chr16	38087298	38087673	10	0.165005	0.00772947	Gsk3b
chr11	66887968	66888451	6	-0.109763	0.00776491
chr16	24392056	24392231	7	0.138037	0.00780035	Lpp
chr18	57516032	57516361	10	-0.129075	0.00789938	Prrc1
chr5	31349415	31349584	7	-0.203785	0.00796088	Slc5a6
chr8	11450789	11451872	12	-0.134096	0.00803281	Rab20
chr18	60602696	60604271	11	-0.125083	0.00808493	Smim3
chr17	85056449	85057339	17	-0.141391	0.00808597	Abcg8
chr2	25050321	25050745	19	-0.197321	0.00820063	Tor4a
chr7	28326531	28327029	17	-0.12906	0.00820585	Pld3
chr18	80392731	80393483	27	-0.2075	0.00821106	Rbfa
chr11	7102813	7103907	15	0.134508	0.00822253	Igfbp1
chr15	96786202	96787074	7	-0.104517	0.00824233
chr7	86423392	86423712	12	0.105082	0.00831843	Abhd2
chr13	41303092	41303731	17	0.115344	0.00836742	Elovl2
chr11	117146196	117146615	10	0.110173	0.00839661	Sept9
chr9	31813034	31813546	10	0.114255	0.00848521
chr19	10259004	10259202	5	0.11716	0.00854567	Fads1
chr5	77529681	77530137	8	0.116261	0.00854567	Hopx
chr15	99691861	99692701	17	0.115488	0.00856027	Lima1
chr15	76414110	76415097	12	0.140135	0.00857277	Adck5
chr6	134161332	134161911	14	-0.126042	0.00863949	Etv6
chr11	103126065	103127299	18	-0.190032	0.00864887	Map3k14
chr14	48677948	48678408	9	0.143491	0.00864991
chr14	32743527	32744679	20	-0.101942	0.00865304
chr8	114137035	114137705	7	-0.122369	0.00883755	Ldhd
chr19	55197745	55199437	22	0.18304	0.00884797	Gpam
chr7	29997532	29998417	37	0.124207	0.00890113	Catsperg1
chr9	111363981	111364736	11	0.133469	0.00901371	Dclk3
chr10	74453582	74454396	38	0.207114	0.0090158	Gnaz
chr9	103011238	103011738	19	0.165638	0.0090502	Rab6b
chr5	134870404	134871421	12	-0.182182	0.00908251	Gtf2ird1
chr8	127554924	127555431	15	-0.123217	0.00918675	Tsnax
chr15	79253166	79253384	5	-0.112953	0.00920239	Csnk1e
chr5	114442396	114442789	11	-0.212409	0.00928995	Ssh1
chr1	133096303	133097465	28	-0.107392	0.00931289	Rassf5
chr18	39521767	39522855	23	0.151209	0.00932435	Arhgap26
chr1	34896090	34896798	14	-0.103088	0.00941608	Fam168b
chr13	41698518	41699005	15	-0.103704	0.0096548	Tmem170b
chr8	36446017	36447692	34	0.10666	0.00973715	Ppp1r3b
chr9	44206401	44206697	8	0.122833	0.00984243	Slc37a4
chr11	68605238	68605562	12	0.169641	0.00990706	Myh10
chr1	166093078	166093732	8	0.110419	0.0099352	F5
chr4	12017663	12017991	6	0.17779	0.00994459	Rbm12b2
chrX	147028341	147031237	29	0.182843	0.0100509	Pfkfb1
chr12	12408311	12408995	17	-0.140146	0.0101374
chr5	140210165	140211723	19	-0.18694	0.0101426	Micall2
chr8	28270546	28271177	17	-0.126499	0.0101656	Rab11fip1
chrX	12922654	12923421	15	0.172124	0.0102333
chr9	74704711	74704995	9	-0.146852	0.0103094	Onecut1
chr15	78410426	78410963	19	-0.114111	0.0103209	Rac2
chr10	66483967	66484624	17	0.126824	0.0103699	Jmjd1c
chr9	63339580	63340426	12	-0.119212	0.0104575	2300009A05Rik
chr7	19603289	19604138	10	0.101898	0.0105106	Foxa3
chr6	90701139	90701830	7	-0.106439	0.0105742	Iqsec1
chr4	151034198	151034620	7	0.131624	0.0106357	Camta1
chr17	15525932	15526656	13	0.128494	0.0106576
chr5	129506285	129506613	9	-0.107186	0.0107931	Stx2
chr8	124094099	124094591	22	0.148571	0.0108536	Fbxo31
chr16	50738567	50739324	12	0.108292	0.010914
chr2	30462153	30462689	25	-0.134504	0.0109839	Cstad
chr12	84920456	84921732	11	0.126463	0.0111392	Zfyve1
chr11	22760961	22761295	8	-0.114848	0.0112038	B3gnt2
chr14	57721457	57722260	9	0.181336	0.0112215	Gjb2
chr18	65408424	65409164	15	0.131361	0.0112413	Mir122
chr9	119243339	119243874	13	-0.127089	0.011257	Myd88
chr19	53126748	53127277	16	0.149172	0.0114957
chr13	40977697	40978345	7	0.11218	0.0115072	Gcnt2
chr9	118491696	118492134	10	-0.101511	0.0115874
chr16	49533442	49533841	6	0.127042	0.0116948
chr7	142896055	142896474	12	0.112144	0.0118543	Mki67
chr13	58213636	58214032	12	-0.1078	0.011872
chr11	65608063	65608544	7	-0.101534	0.0118793
chr19	33175905	33176593	16	0.116235	0.0118856
chr2	126444785	126445406	18	-0.111568	0.0119137	Hdc
chr6	129462860	129464486	13	-0.103731	0.0120138	Tmem52b
chr13	34331075	34331846	15	0.118687	0.0120148	Slc22a23
chr5	122416893	122417340	18	0.119789	0.0120242	Cux2
chr16	23028032	23029393	15	0.14995	0.0121389	Kng2
chr16	23232968	23233789	13	-0.125585	0.0121399	St6gal1
chr3	27178321	27179307	18	-0.107322	0.0122358
chr19	32396843	32398118	20	0.102436	0.012265	Sgms1
chr3	51000933	51001583	11	-0.101223	0.0124005
chr9	57646569	57647068	11	-0.115151	0.0124276	Clk3
chr6	84518874	84519059	5	-0.103044	0.0124537	Cyp26b1
chr15	25840030	25841267	11	-0.119389	0.0124714	Retreg1
chr13	64002449	64003083	25	-0.161671	0.0126288
chr3	30448426	30449027	9	0.106478	0.0127612	Mecom
chr17	24785415	24785864	6	-0.20175	0.0127966	Slc9a3r2
chr19	36994038	36994482	11	-0.187302	0.0128571	Fgfbp3
chr7	73047626	73048336	13	-0.112067	0.0128738	Pcsk6
chr2	168303997	168304493	10	-0.182192	0.0129832	Nfatc2
chr7	108259474	108259608	4	-0.131791	0.0130405	Fchsd2
chr7	19662904	19663466	14	-0.114379	0.0132146	Dmwd
chr10	94781024	94781378	10	0.113706	0.0132866	Cradd
chr4	12062615	12063633	15	0.118557	0.0132918
chr8	126250631	126251118	12	0.104886	0.013298
chr3	27215991	27216425	5	-0.127652	0.0133647	Tnfsf10
chr6	142942724	142943410	12	-0.121152	0.013396
chr4	98866879	98867671	12	-0.117609	0.01342	Atg4c
chr11	119717546	119718404	16	-0.139835	0.0134679	Rptor
chr16	76533014	76533460	15	-0.113421	0.0134929
chr15	27785857	27786371	23	-0.113402	0.0135367	Trio
chr9	86587999	86588277	6	0.136752	0.0135576	Me1
chr7	130514709	130515201	7	-0.112376	0.013667	Arhgap17
chr5	101065633	101066085	9	-0.101841	0.0138223
chr9	43893989	43894522	12	0.170286	0.0138401	Usp2
chr11	115760964	115761759	17	-0.107425	0.0139016	Smim5
chr11	85451992	85452631	14	0.141403	0.0139839	Bcas3
chr2	166265333	166265931	11	0.13915	0.0140444
chr12	88498761	88499318	13	0.104249	0.014085	Pomt2
chr2	77009873	77010485	21	0.122777	0.0141319	Ccdc141
chr14	41919687	41921232	9	0.102179	0.0142466	Mat1a
chr16	78303614	78304094	5	0.132472	0.0142487	Cxadr
chr3	108139887	108140285	6	0.124591	0.0142706	Mybphl
chr14	63788432	63789071	8	0.120582	0.0143832	Fdft1
chr3	131045630	131045669	3	0.104866	0.0144384	Sgms2
chr10	79178913	79179094	5	0.119105	0.0145583	Hcn2
chr5	72894130	72894551	9	0.119513	0.0145843	Corin
chr1	177553767	177553823	3	0.104959	0.014625	Fh1
chr14	104048155	104048627	13	-0.146265	0.0146855	Slain1
chr2	155345110	155347311	12	0.163785	0.0147115	Acss2
chr8	47574233	47575080	14	0.118829	0.0147219	Acsl1
chr8	72838906	72839081	7	0.107137	0.0148512	Cers1
chr2	26864841	26864984	6	0.100403	0.0148564	Cacfd1
chr12	88290787	88291636	12	-0.1166	0.0149607	Cipc
chr8	124184591	124184969	14	-0.132252	0.0149732
chr18	39242875	39243658	10	-0.104445	0.014994	Arhgap26
chr3	153573770	153574288	12	0.10962	0.0151306	Rabggtb
chr7	139765618	139766682	9	0.146238	0.0153526	Oat
chr7	51752848	51753260	8	0.154364	0.0155225	Fam71e1
chr11	119871356	119871702	12	0.17199	0.0156476	Mir3065
chr2	17970616	17971185	12	-0.143259	0.0156747	Skida1
chr15	78679624	78680569	24	-0.100427	0.0156935	Lgals2
chr14	77086796	77087841	11	-0.111796	0.0158686	1700108F19Rik
chr3	88903282	88904161	10	0.163415	0.0159186	Fdps
chrX	105859032	105859946	11	0.116204	0.0161
chr10	126056730	126057401	19	0.112941	0.0164325
chr11	96203277	96203972	34	0.107419	0.0164711	Hoxb3
chr2	112107342	112108326	14	-0.162272	0.0165941	Slc12a6
chr16	17618462	17618695	7	0.118884	0.0166316	Smpd4
chr14	63173179	63173679	9	-0.162953	0.0167109
chr4	151822314	151823024	17	-0.114788	0.0167578	Kcnab2
chr13	57519385	57520272	11	-0.111616	0.0168474	Spock1
chr10	117077156	117077615	13	-0.131347	0.0168505	Cpm
chr19	45250526	45251027	9	-0.139973	0.0169652
chr9	107551232	107552490	17	0.100005	0.0169965	Slc38a3
chr6	134872678	134873696	9	-0.121236	0.0170382	Cdkn1b
chr18	82874157	82874605	14	-0.100222	0.0170455
chr19	5273987	5274707	9	-0.103159	0.0172102	Pacs1
chr3	65440013	65440231	8	-0.118891	0.0172529
chr7	132761400	132761960	11	-0.10833	0.0173134	Il21r
chr17	27698846	27698966	5	-0.148532	0.0173832	AI413582
chr19	29204424	29207377	46	0.125671	0.0175166	Mir101b
chr19	10127337	10130735	41	0.115616	0.0177105	Fads3
chr19	10261954	10262968	20	0.134219	0.0177731	Fads1
chr8	23674549	23674997	14	0.169371	0.0180545	Vdac3
chr14	55373987	55374219	5	-0.110581	0.0180806	Slc7a8
chr3	90390870	90391933	17	-0.150467	0.0180931	S100a2
chr17	28653423	28654389	12	-0.123758	0.0181536	Fkbp5
chr12	20925731	20925821	5	-0.100104	0.0181598	1700030C10Rik
chr17	34997493	34999027	33	0.117154	0.0182203	Cfb
chr11	90118719	90120690	26	0.121983	0.0182641	Mmd
chr12	60197180	60198152	8	0.103478	0.0183839	Mia2
chr5	52190063	52190722	9	0.134056	0.018754
chr6	88720503	88720851	17	-0.106965	0.0188436	Mgll
chr16	78311145	78312315	15	0.142979	0.0188551	Cxadr
chr15	74762384	74764805	16	-0.148292	0.0188832
chr14	60424631	60425867	13	0.140002	0.0188832	Atp8a2
chr14	76229829	76229957	7	-0.146404	0.0189468
chr7	26430012	26430464	15	-0.100853	0.019001	Bckdha
chr5	64179723	64180769	17	0.108671	0.0195149	0610040J01Rik
chr7	56732160	56733246	12	0.124641	0.0195212	Nav2
chr1	134188942	134189649	19	-0.107692	0.0196932
chr17	28151690	28152537	19	-0.132547	0.0197015	Anks1
chr4	104438773	104439317	12	0.119627	0.019763	C8b
chr5	114610579	114611359	11	0.180721	0.0198183
chr4	138523416	138524776	24	0.164982	0.0198287	Rnf186
chr19	4154602	4155714	17	-0.139987	0.0198996	Ptprcap
chr11	22771469	22772227	9	-0.143435	0.0199674	B3gnt2
chr7	147834219	147835637	7	-0.110148	0.0200476	Olfr53
chr17	34758026	34758117	4	0.102598	0.0201143	Egfl8
chr2	11400333	11400760	4	0.10041	0.0201248	Pfkfb3
chr2	165780288	165780968	26	-0.142118	0.0203801
chr4	43589797	43590427	8	-0.202392	0.0205042	Rgp1
chr1	138402915	138403230	9	0.100324	0.0205073	Kif14
chr9	107878475	107879042	11	-0.110962	0.0206147	Uba7
chr4	63015199	63017361	16	-0.115105	0.0206314	Orm3
chr1	183782458	183783062	15	-0.136012	0.0206324
chr2	72130570	72130869	10	-0.110549	0.0206647	Map3k20
chr3	146259022	146259754	11	0.123759	0.0207158	Dnase2b
chr2	103771428	103771994	11	-0.10656	0.0208346
chr4	151564408	151565412	15	-0.120686	0.0210692	Acot7
chr5	145399395	145399700	6	-0.119506	0.0210754
chr14	9075836	9077208	15	0.117149	0.0212349	Acox2
chr7	24992561	24992790	12	0.10348	0.0213329	Zfp111
chr11	75348711	75349237	13	-0.119647	0.0214538	Slc43a2
chr6	37381713	37382060	6	-0.120844	0.0215101	Creb3l2
chr5	30976498	30977042	10	0.101786	0.0215529	Cenpa
chr7	134263921	134264702	11	0.117805	0.0215529	Qprt
chr9	107175366	107176079	12	-0.106457	0.0215883	Mapkapk3
chr1	53907591	53908546	15	-0.116002	0.0217374	Stk17b
chrX	10133584	10136206	22	-0.12346	0.0217499	Tspan7
chr9	102633358	102634388	18	-0.136699	0.021754	Gm5627
chr17	46864540	46865653	16	0.123714	0.0219114	Gnmt
chr14	28109209	28110197	10	0.103593	0.0219896	Arhgef3
chr6	48690941	48691245	7	-0.164413	0.0220355	Gimap1
chr6	52014346	52014906	12	-0.10569	0.0221627
chr3	145707838	145708342	15	-0.154808	0.0221814	Syde2
chr2	143739462	143739844	7	0.155719	0.022269	Dstn
chr15	82236387	82237504	13	0.124014	0.0222867	Cyp2d10
chr13	41017661	41018301	11	-0.110577	0.0223347	Gcnt2
chr3	51006243	51007181	13	0.11585	0.0223576
chr3	146261240	146262618	20	0.126167	0.0224181	Uox
chr8	125857275	125857714	11	-0.162562	0.0226255	Spire2
chr9	108699672	108700616	18	0.121453	0.0226307	Ip6k2
chr12	8351573	8352052	9	-0.145929	0.022686
chr4	138782607	138784073	25	-0.104156	0.022712	Capzb
chr19	25212880	25213335	8	-0.122826	0.0228934	Dock8
chr15	102290727	102292076	30	-0.12629	0.0230654	Prr13
chr5	145044470	145045110	9	-0.105858	0.0230727	Bri3
chr2	130463810	130464154	18	0.105257	0.0234844	Lzts3
chr10	60843252	60843914	13	-0.124793	0.0234917	Pald1
chr19	30193056	30193845	17	0.115236	0.0234959	Gldc
chr1	196298366	196298933	9	0.110594	0.0236366
chr5	35273116	35273708	10	-0.117669	0.0236533
chr12	113050839	113051212	11	-0.136521	0.0236596	Xrcc3
chr7	117300776	117301450	8	-0.125944	0.0237961
chr16	31029387	31030240	9	-0.126202	0.0238097	Xxylt1
chr13	107625786	107626589	15	-0.127303	0.0238149	Ipo11
chr7	148798590	148798977	18	-0.116432	0.023817	Muc6
chr4	131279040	131279548	11	-0.13003	0.0238284
chr13	46055902	46056571	11	0.106621	0.0238618	Atxn1
chr5	118810104	118810687	14	-0.114512	0.0239035
chr7	120438636	120439177	17	-0.106122	0.0240849	Arntl
chr18	75604115	75604613	10	0.128736	0.024186	Ctif
chr4	106237784	106239021	18	0.121527	0.024382	Dhcr24
chr9	107883110	107883625	14	-0.121115	0.0243955	Uba7
chr17	78647327	78648376	10	-0.110643	0.0244518	Crim1
chr8	3353988	3354590	7	-0.116436	0.0245435
chr18	67403043	67404164	7	-0.128956	0.0245487	Mppe1
chr2	25563178	25563664	6	-0.157742	0.0245592	Bmyc
chr9	110237853	110238837	11	0.13604	0.0247166	Scap
chr8	114026007	114026425	10	-0.124402	0.0247343	Wdr59
chr12	30636652	30637510	11	-0.113191	0.0247937	Pxdn
chr8	25539564	25540454	7	0.112497	0.0247979
chr4	150521224	150521765	12	-0.116709	0.0248927	Camta1
chr4	150239064	150240538	20	0.112743	0.0249323	Errfi1
chr6	37489005	37489814	16	0.130359	0.0250168	Akr1d1
chr2	10046768	10048395	14	0.108908	0.025023	Itih2
chr2	165111698	165112281	17	-0.128484	0.025095	Slc35c2
chr8	124166964	124167421	9	-0.114554	0.025121	Zcchc14
chr13	46066161	46066695	15	-0.112837	0.0252774
chr12	111722529	111722791	10	-0.111407	0.0253024	Ppp2r5c
chr2	169920187	169920715	12	0.124937	0.0253827
chr2	31723945	31724472	11	0.109347	0.025833
chr8	97517663	97518170	16	-0.103736	0.0259779	Adgrg1
chr10	82789726	82790308	13	0.132869	0.0260363	Slc41a2
chr15	98930057	98930788	8	0.119026	0.0260581	Dnajc22
chr4	10900054	10900624	13	0.102285	0.0260957
chr2	4481792	4482866	16	-0.157068	0.026251	Frmd4a
chr1	23387116	23387605	11	-0.13858	0.0263146	Ogfrl1
chr19	40469431	40470256	10	-0.132351	0.0263604	Sorbs1
chr11	60014279	60015756	20	-0.120755	0.0265794	Srebf1
chr8	87289781	87290260	11	0.114681	0.0265835	Nfix
chr9	61550065	61551091	31	-0.141459	0.0266346
chr5	151862494	151862915	9	0.123117	0.0267013	Kl
chr2	127163065	127163724	12	-0.122852	0.0267972	Astl
chr3	88274998	88275481	11	0.101458	0.026865
chr2	177635230	177638206	17	0.12435	0.0273622	Gm14326
chr2	143833863	143834777	11	0.124683	0.0273778	Rrbp1
chr8	122348143	122351441	56	-0.115675	0.0274258	Cotl1
chr12	76550325	76550867	8	-0.100071	0.0274331	Gphb5
chr2	4816084	4816590	6	0.118572	0.0277667	Sephs1
chr8	11001722	11002633	8	0.111796	0.0278792	Irs2
chr10	116367333	116367876	11	-0.121707	0.0279074	Rab3ip
chr14	32452505	32453020	10	0.146891	0.0280606	Hacl1
chr16	96347882	96348299	6	-0.12375	0.0283066	Hmgn1
chr15	6660367	6660810	10	0.113171	0.0283233	Rictor
chr11	69177083	69177711	12	0.180522	0.0283838	Chd3
chr14	121991776	121992435	11	-0.186879	0.028439	Dock9
chr9	40128308	40129106	16	-0.161382	0.0285214	Gramd1b
chr12	4436265	4437127	12	-0.102189	0.028661	Ncoa1
chr11	8870527	8871232	10	0.121554	0.0287153
chr8	74208017	74208650	31	0.131842	0.0288049	Jak3
chr18	32295812	32297976	29	0.10035	0.0289091	Proc
chr12	77425812	77426394	28	-0.139613	0.0289164	Akap5
chr1	134039825	134040171	10	-0.114562	0.0290634
chr5	112666396	112666832	19	0.114108	0.0292448
chr15	75772286	75772720	9	0.137366	0.0293407	Zfp623
chr4	133262068	133263846	17	-0.115424	0.0293542	Pigv
chr19	4604185	4604622	16	-0.119429	0.0293688	Pcx
chr19	45666336	45666872	10	-0.121258	0.0293772	Dpcd
chr8	116659156	116660533	18	0.199393	0.0294616	Nudt7
chr9	55356802	55358181	10	0.127316	0.0295429	Etfa
chr5	113638952	113639326	14	-0.113037	0.0295429
chr11	53671303	53671787	11	-0.121999	0.029716	Gm12216
chr2	76487100	76487187	5	0.128818	0.0297389	Prkra
chr9	20598837	20599382	8	-0.102533	0.0297681	Col5a3
chr18	21101532	21103036	21	0.101709	0.0300464	Rnf125
chr6	17016399	17016728	6	-0.138918	0.0302424	Tes
chr15	76714491	76714987	7	0.112853	0.0302538	Zfp7
chr18	84841380	84841789	5	-0.123545	0.0302872	Cndp2
chr16	91747816	91748566	14	0.139479	0.0305238	Itsn1
chr9	96687776	96688462	13	-0.111403	0.0305843
chr18	12857003	12859335	23	0.107868	0.0305926	Mir1948
chr8	98409593	98410172	9	0.103855	0.0306385	Got2
chr3	121617818	121618402	9	-0.127179	0.0311389
chr1	137154889	137155284	17	0.114486	0.0312327	Elf3
chr4	62877879	62878207	8	-0.153586	0.0313494	Col27a1
chr2	152512415	152512762	28	0.132747	0.0314193	Mcts2
chr5	148125976	148128922	82	-0.133112	0.0314526	Urad
chr2	33904513	33905229	14	0.127971	0.0314828	Mvb12b
chr1	89517026	89518340	23	-0.132641	0.0316027	Inpp5d
chr5	102462265	102462814	12	-0.119857	0.0316851	Wdfy3
chr12	103281943	103282324	7	0.105817	0.0317174
chr1	172414864	172415513	13	0.13389	0.0317799	Nos1ap
chr6	125431459	125432464	10	-0.131987	0.0318977	Cd9
chr12	112275020	112275662	6	0.120768	0.0319113	Rcor1
chr17	85187041	85188080	18	0.132336	0.0320228	Lrpprc
chr3	69483912	69484634	13	-0.112827	0.0320426
chr2	38400285	38400700	8	-0.112741	0.0322282	Nek6
chr2	121265663	121266314	5	0.104921	0.0323293	Ell3
chr8	117773749	117774085	13	0.109317	0.03252	Maf
chr13	105400693	105401351	14	-0.125663	0.0326232
chr14	57719899	57720725	15	0.136616	0.0326441	Gjb2
chr6	141892921	141894702	9	0.104744	0.0326816	Slco1a1
chr6	72000977	72001891	9	-0.114219	0.0327046
chr9	69229615	69230083	9	0.108682	0.0327139
chr11	74338568	74339212	9	0.124094	0.0327306	Rap1gap2
chr13	56125977	56126479	16	-0.123074	0.0327608	Macroh2a1
chr11	75386241	75386413	4	-0.138525	0.0329506	Slc43a2
chr5	77286940	77287277	23	0.10247	0.0330777	C530008M17Rik
chr6	124406336	124407359	14	0.142739	0.0331861	Clstn3
chr13	56274817	56276435	20	-0.110212	0.0331914	Tifab
chr10	53650098	53650515	5	0.142236	0.0332727	Man1a
chr10	92605509	92606624	22	-0.108898	0.0333946
chr19	4302876	4303433	5	-0.115262	0.0334645	Grk2
chr7	90017708	90018493	38	0.119896	0.0334999	Mex3b
chr10	80961179	80961405	11	-0.101183	0.0336187	S1pr4
chr19	32695495	32696606	18	0.123911	0.0339252	Papss2
chr17	25358124	25358941	17	-0.133229	0.0339325	Unkl
chr7	75527151	75527627	12	0.11214	0.0339325
chr2	20821633	20822406	13	0.103456	0.0340096	Arhgap21
chr4	129598129	129599127	23	0.147835	0.0341035
chr13	41013640	41014085	14	-0.100393	0.0341139	Gcnt2
chr19	55815051	55815281	5	-0.185646	0.0342379	Tcf7l2
chr7	13846385	13847182	32	0.169778	0.0342786	Lig1
chr17	86541607	86542000	8	0.118209	0.034288	Srbd1
chr7	28378552	28378841	9	0.134288	0.0343234	Akt2
chr9	45716038	45716632	4	-0.132012	0.0343286	Pcsk7
chr19	29302641	29303121	11	-0.100815	0.0343526
chr4	149788680	149789750	10	0.118218	0.0344443	Rere
chr18	65961644	65962228	10	-0.110228	0.0345934	Sec11c
chr17	48786144	48786820	21	0.104938	0.0347487
chr18	64691793	64692779	12	0.107334	0.0347581	Nars
chr9	66499169	66499381	6	-0.112798	0.0347988
chr10	124824526	124825286	14	-0.128835	0.0348363
chr4	149643587	149644414	16	-0.164923	0.0348363
chr15	90822778	90823116	14	0.12289	0.0350427	Kif21a
chr10	117170761	117171358	13	0.105066	0.0350792	Slc35e3
chr2	50911726	50912372	9	0.121625	0.035296
chr14	70907841	70909249	34	0.126043	0.0354232	Bmp1
chr6	121817216	121818430	11	-0.104854	0.0354888	Mug1
chr15	78676573	78676905	15	0.107687	0.0355149	Cdc42ep1
chr5	137578966	137579493	17	-0.12125	0.0356514
chr2	172985710	172986227	12	0.14713	0.0356744
chr4	130356151	130357373	16	-0.104266	0.0360799	Sdc3
chr3	88225145	88225974	16	0.163657	0.0363175	Slc25a44
chr18	46472905	46473090	3	-0.130483	0.0363186	Ccdc112
chr11	19879143	19879778	25	-0.12722	0.0363665	Spred2
chr12	81437829	81438320	14	-0.104292	0.0363832	Scarna3b
chr12	100797830	100798043	6	-0.102201	0.0366073	Foxn3
chr9	103189067	103190480	24	0.121227	0.0366428	1300017J02Rik
chr4	133684882	133685608	16	-0.118313	0.0366428	Sh3bgrl3
chr10	41105484	41106004	13	-0.122404	0.0366657
chr14	55681548	55681727	10	-0.108349	0.0367772	Thtpa
chr11	76145845	76146629	9	-0.100499	0.0368075	Nxn
chr1	21238886	21239996	15	0.144798	0.0368283	Gsta3
chr13	37906883	37907330	11	0.14698	0.0368325
chr2	128036358	128037126	16	-0.114288	0.0369628
chr8	23584930	23585441	7	0.104498	0.037091	Slc20a2
chr17	82070324	82071331	17	0.148969	0.0371598	Slc8a1
chr12	110850880	110851041	5	-0.11758	0.0371942	Mir1188
chr11	58014411	58015175	18	-0.138076	0.0374131	Irgm2
chr1	59444633	59446089	12	0.139463	0.0376216
chr5	43627315	43627797	7	0.125326	0.0378332	Gm7854
chr6	52159538	52159983	13	0.116307	0.0379083	Hoxa6
chr7	106325728	106328691	34	0.147875	0.03795	Dgat2
chr5	58177183	58177664	12	0.105361	0.0379687	4932441J04Rik
chr1	169186904	169187127	9	0.134587	0.0380949	Uck2
chr4	140240214	140240694	13	-0.137692	0.0381021	Rcc2
chr4	124348983	124349134	6	-0.106896	0.0381428
chr6	17147699	17148214	17	-0.109251	0.038147	Cav2
chr1	39491549	39491958	16	0.148509	0.0381605	Tbc1d8
chr4	124423192	124424211	16	0.112989	0.0381835	Mir698
chr15	38531868	38532739	12	-0.101427	0.0382575
chr8	109241930	109242411	20	-0.107975	0.0385139	Tango6
chr7	104564254	104565717	25	0.123097	0.0385264	Thrsp
chr3	137631509	137632375	16	-0.108927	0.0386025	Dapp1
chr2	180975637	180976126	10	0.100412	0.0386682	Helz2
chr5	144455555	144456173	10	-0.121532	0.038836	Usp42
chr19	6062935	6063044	6	0.168538	0.0390476	Tm7sf2
chr9	72629096	72630066	13	-0.105169	0.0391393
chr14	27914878	27915369	11	0.105568	0.0392498	Arhgef3
chr10	98730997	98731851	20	-0.145662	0.0392853
chr11	115307950	115309214	19	0.140128	0.0397304	Trim80
chr7	87197876	87198525	11	0.119358	0.0398961	Zfp710
chr18	78323161	78323712	11	0.118693	0.0400244	Slc14a1
chr6	17490711	17491854	14	0.119687	0.0402537	Met
chr9	63934092	63934580	7	-0.107459	0.0402631
chr11	119120383	119120635	12	0.112469	0.0402714	Gaa
chr7	135726077	135726980	6	-0.101838	0.0403402
chr4	135734031	135734607	14	-0.112982	0.0404559	E2f2
chr2	11615506	11616480	8	0.118076	0.0406644
chr11	77614908	77615973	14	-0.114558	0.0406759	Myo18a
chr5	106160358	106161501	39	-0.151938	0.0407551	Lrrc8d
chr5	115130844	115131522	20	-0.120266	0.0407936	Gltp
chr15	78234287	78235547	11	0.190179	0.0408135	Tst
chr5	124524936	124525282	10	-0.15076	0.0409604	Abcb9
chr5	115022800	115023849	13	0.116127	0.0409896	Fam222a
chr14	9163919	9164357	13	0.128554	0.0410449
chr12	112669556	112671159	16	-0.123154	0.0411522
chr2	120555655	120556056	15	-0.127038	0.0415119	Cdan1
chr19	30308949	30309704	15	0.159841	0.0415504	Mbl2
chr17	37083526	37084260	29	-0.12962	0.041564	Rnf39
chr5	34892407	34893167	19	-0.143837	0.0415994	Sh3bp2
chr7	148133210	148133947	16	-0.111576	0.0416787	Ifitm5
chr18	4314048	4314600	11	-0.125928	0.0416953
chr6	48689754	48690255	6	-0.104196	0.0417516	Gimap1
chr15	10108663	10109325	14	0.171749	0.0422134	Prlr
chr17	87507908	87508429	11	-0.121809	0.0422134	Socs5
chr11	75445793	75445994	5	-0.120194	0.0423051	Inpp5k
chr10	84273573	84274446	15	0.109939	0.0423343	Rfx4
chr9	63856178	63856663	10	-0.100401	0.0424031	Smad6
chr5	64736198	64737336	30	0.10814	0.0426179	Tbc1d1
chr6	120816026	120816693	9	-0.111151	0.0426585	Bcl2l13
chr7	25740911	25741107	5	0.134738	0.0427294
chr17	44876279	44876915	7	0.149393	0.0428003	Runx2
chr11	3192744	3193778	13	-0.114943	0.0428097	Patz1
chr4	138853572	138854366	12	0.120756	0.0430307	Pqlc2
chr17	79381854	79382748	14	0.103691	0.0432037	Prkd3
chr10	40016658	40017372	7	0.103281	0.0434299	Amd1
chr15	98505745	98506500	22	-0.122962	0.0436102	Rnd1
chr15	98343203	98343578	13	-0.127493	0.0441398
chr15	94412738	94413239	6	0.111281	0.0441575	Twf1
chr17	85084152	85085574	19	-0.204913	0.0446464	Abcg8
chr13	36818398	36819136	36	-0.159319	0.0448184	Nrn1
chr7	20427659	20428477	9	0.14736	0.045128
chr15	85159967	85161536	22	0.113911	0.0451666
chr1	35947422	35947826	14	-0.103884	0.0451718
chr16	44154530	44155208	8	0.103174	0.045177	Naa50
chr7	25949564	25950034	11	0.114538	0.0451999
chr7	35769666	35770500	16	-0.139384	0.0453542	Pepd
chr4	147977339	147977919	13	0.104421	0.0455168	Masp2
chr7	16810142	16810584	19	0.130867	0.0456148	Dhx34
chr18	38644165	38644385	4	-0.136086	0.045619
chr9	65706122	65706305	4	0.136372	0.0457336	Trip4
chr17	15334090	15334475	9	0.104735	0.0457857
chr16	11815568	11815772	7	-0.101599	0.0460536	Gm9961
chr9	95461730	95463852	23	0.116026	0.0460568	Paqr9
chr11	95439567	95440313	17	0.103426	0.0461297	Ngfr
chr8	124668218	124669154	14	-0.110921	0.0461423
chr5	29760480	29760793	5	-0.163745	0.0462194	Nom1
chr4	149021613	149022429	22	-0.127284	0.0462715	Pik3cd
chr9	123389638	123390441	14	-0.121948	0.046284	Limd1
chr6	97296488	97296906	11	0.157782	0.0464539	Frmd4b
chr1	36325910	36326615	47	0.140744	0.046602	Neurl3
chr1	58090343	58090753	5	-0.104605	0.046602	Aox1
chr19	29187736	29188877	15	0.153538	0.0467812	Rcl1
chr7	4605399	4606719	13	-0.105756	0.0468928	Ppp6r1
chr8	113559096	113560292	17	0.146608	0.0473025	Aars
chr19	56676335	56676930	18	0.129513	0.0474526	Nhlrc2
chr13	46598808	46599102	8	-0.126706	0.0475151	Cap2
chr1	182264883	182265723	8	-0.107355	0.0475464	Gm5069
chr12	52988457	52988836	7	-0.113558	0.0476579	Heatr5a
chr1	88275590	88276217	11	-0.110586	0.0477163
chr1	186650899	186651435	23	0.103601	0.0477163	Mir1981
chr16	8525239	8526003	8	0.138326	0.0477434	Abat
chr7	114739482	114740678	7	0.115746	0.0477549	Ppfibp2
chr12	87163496	87164434	9	0.115563	0.0479071	Erg28
chr18	35437359	35437597	7	0.119087	0.0480363	Lrrtm2
chr15	90176078	90176925	11	0.101119	0.0480582
chr4	109104811	109105557	14	0.102989	0.0483011	Ttc39a
chr17	29442335	29442988	18	-0.154371	0.0483125
chr2	4479106	4479699	10	-0.114635	0.048496	Frmd4a
chr19	40343124	40344509	13	-0.100003	0.0487962	Pdlim1
chr14	22723627	22723969	9	-0.104205	0.0488379
chr15	79152038	79152754	10	0.115147	0.0490318	Pla2g6
chr6	31037765	31038747	12	-0.111715	0.0490454
chr4	122560683	122561741	9	-0.13824	0.049111	Cap1
chr17	57367514	57368671	9	0.103518	0.0492163	C3
chr2	30481218	30481688	14	-0.104003	0.0493404
chr16	89986004	89986995	27	-0.160506	0.0497198	Tiam1
chr1	60608494	60609574	5	0.101047	0.0497896	Raph1
chr12	8508770	8509056	12	-0.161358	0.0498918	Rhob
