# Supplementary material for: Precision pharmacological reversal of strain-specific diet-induced metabolic syndrome in mice informed by epigenetic and transcriptional regulation
Source: PLoS Genet. 2023 Oct 23;19(10):e1010997. doi: 10.1371/journal.pgen.1010997 (PMC10621921; doi:10.1371/journal.pgen.1010997)
Supplement: S17 Table — Differentially methylated regions between A/J mice on the American vs. standard diet. (XLSX) [file pgen.1010997.s027.xlsx]

## Sheet: AJ Diet DMRs
Chromosome	Start	End	# CpGs	Avg Smooth Meth Diff	p-value	Associated Gene
chr11	102635389	102636490	53	0.4577	1.38171e-06	Adam11
chr10	84222340	84223668	49	-0.370617	2.76342e-06	Rfx4
chr17	85058145	85058815	13	-0.199742	2.76342e-06	Abcg8
chr9	40127838	40129257	28	-0.329655	2.76342e-06	Gramd1b
chr13	97437047	97439446	23	0.227297	4.14513e-06	Hmgcr
chr2	180776781	180778043	12	0.168457	9.67198e-06	Chrna4
chr2	5595328	5597687	38	0.172713	9.67198e-06	Camk1d
chr2	31330955	31332948	36	0.195153	9.67198e-06	Ass1
chr1	59444633	59446310	15	0.255713	1.10537e-05
chr5	125957608	125960398	32	0.204193	1.79623e-05	Aacs
chr9	42067157	42069255	23	0.155348	2.76342e-05	Sc5d
chr4	106134213	106135257	21	0.252536	2.76342e-05	Pcsk9
chr4	53169016	53169767	15	-0.190836	2.90159e-05	Abca1
chr14	63794496	63795978	16	0.232983	4.14513e-05	Fdft1
chr17	85079093	85080238	13	-0.273064	4.14513e-05	Abcg5
chr19	44467758	44469841	25	-0.183408	4.14513e-05	Scd1
chr14	27936094	27937355	16	-0.213642	4.69782e-05	Arhgef3
chr16	57160661	57161859	12	0.123035	5.2505e-05	Nit2
chr19	29192638	29193065	15	0.210694	5.2505e-05	Mir101b
chr11	102623583	102624541	20	-0.235543	6.49404e-05	Adam11
chr8	67210824	67211258	7	0.224502	6.90856e-05	Msmo1
chr7	149267604	149268396	20	0.225197	9.94832e-05	Dusp8
chr10	93988141	93988810	9	-0.136422	0.000100865	Tmcc3
chr9	40125946	40126899	10	-0.215513	0.000109155	Gramd1b
chr10	127635571	127636798	25	0.123524	0.000150607	Gls2
chr19	40293075	40294517	12	-0.20068	0.000158897	Cyp2c70
chr5	136693322	136693456	5	-0.110398	0.000169951	Prkrip1
chr10	121799779	121800756	10	0.132252	0.000175477
chrX	20126907	20130544	24	0.165643	0.000187913	Rgn
chr13	114338011	114338566	9	-0.114103	0.000252853
chr5	28405960	28406960	9	0.193021	0.000320557
chr18	47489349	47489787	7	-0.115531	0.000374444	Sema6a
chr18	65376941	65378350	22	0.14927	0.000374444	Mir122
chr16	45843649	45844933	51	-0.209838	0.000559593	Phldb2
chr16	93590364	93590999	13	0.148445	0.000700528	Setd4
chr11	69477391	69477944	11	-0.122013	0.000791721	Mir1934
chr17	35335850	35336408	14	-0.117269	0.000848371	Tnf
chr15	100510334	100512304	20	0.118699	0.000893967	Cela1
chr13	22099749	22100147	8	-0.148516	0.000975488	Prss16
chr19	55330409	55332429	25	0.165462	0.000987924	Acsl5
chr3	127398124	127398713	35	0.155413	0.00100312	Alpk1
chr19	55179412	55180052	19	0.110378	0.00102385	Gpam
chr9	40131667	40132575	9	-0.146458	0.00106392	Gramd1b
chr7	29550205	29550621	8	-0.221263	0.00109293	Nfkbib
chr8	124831704	124832270	15	0.13289	0.00116893	Zfpm1
chr8	112095677	112097417	33	-0.120128	0.00117445	Txnl4b
chr19	10171691	10173816	26	0.190775	0.0011786	Fads2
chr12	16592198	16593429	11	0.12443	0.00123801	Lpin1
chr17	85084495	85085331	10	-0.231152	0.00126012	Abcg8
chr7	104564254	104564949	14	0.134367	0.00127256	Thrsp
chr14	63788105	63788907	12	0.175662	0.00138586	Fdft1
chr6	99615474	99615970	8	-0.174434	0.00142731	Eif4e3
chr14	66285648	66286580	12	-0.117185	0.00145494	Scara5
chr8	74747297	74748514	15	0.133904	0.00158344	Fam32a
chr2	116844271	116845114	14	-0.117436	0.00161522
chr8	114169376	114169945	11	-0.110463	0.00164286	Zfp1
chr16	10823870	10824494	9	-0.27496	0.00172852
chr11	117169260	117170564	24	-0.164822	0.0017603	Sept9
chr11	78659671	78660312	10	-0.118147	0.00180175
chr5	114439764	114440282	16	-0.123871	0.00183077	Ssh1
chr7	72952215	72953086	10	0.127358	0.00196203
chr5	53900562	53901134	12	-0.130288	0.00203388
chr11	115993947	115994579	13	-0.137235	0.00203664	Trim65
chr10	128361077	128361377	8	-0.152215	0.00207119	Bloc1s1
chr6	98899818	98899995	4	-0.146202	0.00209053	Foxp1
chr11	70146734	70147524	12	-0.21313	0.00221212
chr8	112518333	112519182	28	0.148692	0.00227844	Tat
chr19	10169514	10170423	14	0.115782	0.00252991	Fads2
chr3	88903729	88904799	13	0.204706	0.00253544	Fdps
chr17	81201961	81202319	11	-0.135308	0.00253682
chr4	53170783	53171194	5	-0.270367	0.00284218	Abca1
chr3	81769692	81774092	24	0.101385	0.00285738	Tdo2
chr7	63165523	63166902	15	-0.105232	0.00287949	Cyfip1
chr19	5922499	5922738	9	-0.118355	0.00289883	Cdc42ep2
chr4	53167592	53168334	9	-0.111533	0.00290712	Abca1
chr1	152980380	152982375	15	0.129687	0.00300246
chr7	152117867	152118746	19	-0.103849	0.00301628	Ccnd1
chr2	129059354	129060029	12	-0.124443	0.00319866	Slc20a1
chr17	85048892	85049085	10	-0.119959	0.00329815	Dync2li1
chr19	55197591	55198637	20	0.158436	0.0033092	Gpam
chr2	179317598	179318022	18	-0.10388	0.0034225	Cdh4
chr18	20827896	20828685	22	0.111853	0.00343079	Ttr
chr18	4350999	4352320	12	-0.140796	0.00347639	Map3k8
chr16	4078383	4078618	9	0.152772	0.00361318	Trap1
chr9	77771913	77772585	18	0.11889	0.00370437	Elovl5
chr15	61874685	61875300	7	-0.111656	0.0038301	Pvt1
chr3	127491196	127491989	12	-0.158433	0.00386465	Tifa
chr5	91711546	91711690	5	-0.107035	0.00389228	Btc
chr7	105561763	105562707	15	-0.10628	0.00393788
chr11	100385795	100387700	32	0.141786	0.00407881	Acly
chr2	84630627	84631296	13	-0.11581	0.00409125
chrX	11942541	11943179	11	-0.213138	0.00411336
chr8	24300293	24301225	7	-0.106893	0.00415343	Gpat4
chr8	35170068	35170456	5	-0.131081	0.00435101	Dctn6
chr16	20424365	20424963	10	-0.133502	0.00458866	Abcc5
chr5	98364441	98364834	33	0.136874	0.00461215	Antxr2
chr11	115255189	115255391	17	0.130478	0.00470887	Mrpl58
chr6	48851828	48852200	9	0.106904	0.00473513	Aoc1
chr11	58006717	58007972	9	-0.155132	0.00477658
chr2	110153663	110154788	10	0.107469	0.00477658
chr1	137077619	137078626	21	-0.154606	0.00485533
chr3	58467806	58468255	7	0.18616	0.00491198
chr18	65373613	65374306	19	0.174221	0.00515793	Mir122
chr5	124424980	124425129	5	-0.129274	0.00516346	Hip1r
chr11	54785663	54787324	15	-0.167097	0.00525603
chr17	47809266	47809719	31	-0.147867	0.00530301	Usp49
chr11	120416352	120416509	7	-0.100185	0.00563462
chr7	139851976	139852190	6	0.118589	0.00564982	Lhpp
chr5	147515312	147515698	9	-0.151656	0.00576865
chr16	36531321	36531903	14	-0.119156	0.00577555	Casr
chr13	34170698	34171094	8	-0.186704	0.00614724	Tubb2a
chr10	116854538	116855393	21	-0.132766	0.00652859
chr13	5862931	5864058	11	-0.153561	0.00652997	Klf6
chr5	92793605	92794108	19	0.114286	0.00658662	Cxcl11
chr2	167212060	167212344	4	-0.119022	0.00662254
chr14	47619245	47619718	7	-0.214924	0.00666952	Samd4
chr14	69791459	69791999	8	-0.16703	0.00686711	Nkx2-6
chr18	37828653	37828956	16	-0.119717	0.00692652	Pcdhga2
chr10	126560322	126560960	14	-0.103393	0.00692652	Os9
chr3	25043565	25043636	5	-0.173561	0.00708127
chr11	72250101	72250305	6	-0.12815	0.00740321	Ggt6
chr19	32295149	32295638	6	-0.134768	0.00741979	Sgms1
chr13	37890673	37891103	11	0.118653	0.00744328
chr14	55052505	55053110	14	-0.143414	0.00747782	Mmp14
chr18	84112330	84112979	17	-0.112344	0.00750822
chr14	9052147	9052573	13	0.104131	0.00761185	Kctd6
chr4	106235592	106236445	9	0.106217	0.00762567	Dhcr24
chr7	87601008	87602005	21	0.124289	0.00769613	Furin
chr14	46076723	46077175	14	-0.12175	0.00782049	Gnpnat1
chr18	35812841	35813417	45	-0.19983	0.00787714	Mzb1
chr15	96099754	96100361	7	-0.107485	0.00821704	E330033B04Rik
chr4	131278778	131279179	6	-0.112754	0.00847404
chr2	112107102	112107779	15	-0.118231	0.00848233	Slc12a6
chr7	37552649	37553060	6	0.119627	0.00866471	Tshz3
chr7	112744612	112746103	22	-0.104439	0.00904745	Hpx
chr17	25016573	25017359	12	0.141244	0.0091566	Igfals
chr19	30309251	30310104	12	0.108474	0.00923951	Mbl2
chr12	56588105	56588644	15	-0.105796	0.00933208	Nfkbia
chr15	38401377	38401799	15	-0.182835	0.0094288
chr19	55191342	55192159	8	0.10829	0.00945367	Gpam
chr8	81869902	81870510	14	0.156693	0.00977423	Mmaa
chr5	123628732	123629878	18	0.122162	0.0098668	Hpd
chr6	31076096	31076943	17	-0.140348	0.00990273
chr14	14933393	14933730	7	0.100725	0.00998149	Psmd6
chr8	124965990	124966650	11	0.14172	0.010226	Mvd
chr14	66341353	66341727	9	-0.114583	0.0103504	Scara5
chr17	46765710	46765973	21	-0.113227	0.0105411	Ptk7
chr5	91322429	91323716	19	-0.140774	0.0107041	Cxcl1
chr3	107653175	107653365	4	-0.131313	0.0108575
chr4	141449389	141449881	6	0.133513	0.0111518	Efhd2
chr2	180767038	180767864	11	-0.147777	0.0114143	Chrna4
chr13	52144554	52144614	3	-0.119394	0.0115594
chr4	151600672	151601016	10	0.126705	0.0116547	Acot7
chr18	61896995	61897245	16	0.117267	0.0116727	1500015A07Rik
chr2	169959646	169960128	12	-0.16706	0.01171	Zfp217
chr11	119870545	119871213	25	0.128578	0.0120347	Mir3065
chr15	76761978	76762384	11	-0.117563	0.0120858
chr4	58435973	58436708	10	-0.133903	0.0121701
chr10	21711244	21711638	14	-0.162025	0.0122019	Sgk1
chr3	88224835	88225214	16	0.128671	0.0122047	Slc25a44
chr9	101764738	101765340	14	-0.106119	0.0123097	Ephb1
chr6	121003876	121004257	8	-0.110437	0.0124769	Mical3
chr7	30988161	30988343	3	-0.108715	0.0126758
chr2	105065843	105066667	14	-0.152996	0.0127242	Them7
chr8	37641264	37641422	8	-0.103066	0.0130738	Dlc1
chr4	30152880	30153877	4	-0.116892	0.0132865
chr17	27217099	27217874	15	0.116877	0.0134178	Itpr3
chr5	114601850	114602158	12	0.123262	0.0137356
chr2	52354598	52354933	8	0.207503	0.0137536	Cacnb4
chr7	151575463	151575648	8	-0.123685	0.0137591	Shank2
chr7	51599880	51600361	15	-0.109257	0.0137701	Shank1
chr7	72949676	72950524	18	0.161368	0.0138945	Pcsk6
chr19	38181803	38182493	6	-0.167833	0.0141916	Ffar4
chrX	38507123	38508718	8	-0.117653	0.0142358
chr11	78836051	78836509	5	-0.121251	0.0143256	Ksr1
chr2	52718318	52718846	8	-0.155559	0.0144126	Fmnl2
chr1	172273890	172274330	6	-0.10435	0.0146379	Nos1ap
chr18	60963426	60965071	13	-0.157799	0.0149584	Cd74
chr4	133235908	133236409	8	-0.175093	0.0153826	Pigv
chr17	75938932	75939147	4	0.116383	0.0157557	Fam98a
chr5	100646279	100646682	13	-0.105895	0.0159477
chr11	116476757	116477133	10	-0.101032	0.0159878	Rhbdf2
chr8	23716713	23717174	6	-0.105281	0.0160209
chr11	95370370	95370873	6	-0.148657	0.0161342	Nxph3
chr15	59148121	59148433	9	0.119539	0.0162434	Sqle
chr17	29531135	29531936	9	-0.131629	0.016821
chr5	28401607	28402398	6	0.128571	0.0169412	Insig1
chr11	78662437	78663747	14	-0.103822	0.017136
chr3	58067968	58069492	6	-0.130012	0.0172382
chr18	60784560	60785308	17	-0.13502	0.0174648	Synpo
chr4	107750935	107752106	22	-0.115335	0.0174676	Scp2
chr5	144518828	144519478	36	-0.128963	0.0176293	D130017N08Rik
chr4	102651685	102651950	9	-0.136284	0.0180327	Tctex1d1
chr10	120914053	120914428	7	-0.193037	0.0186255	Rassf3
chr8	86116072	86116751	9	0.172966	0.0186835	Tecr
chr12	110093473	110093942	13	0.107943	0.01883	Slc25a47
chr1	171898257	171898516	6	0.157761	0.0194918	Hsd17b7
chrX	165476034	165476560	7	-0.120245	0.0196424	Arhgap6
chr1	154292085	154292489	7	0.11901	0.0198842	Colgalt2
chr14	65472028	65472164	7	0.102095	0.0200625	Hmbox1
chr5	125536890	125537662	17	0.130906	0.0204189	Ncor2
chr11	72094741	72095863	10	-0.134369	0.0209329
chr3	95479359	95479772	6	-0.110181	0.0211554	Adamtsl4
chr10	79537927	79538613	17	-0.117012	0.0216528	Sbno2
chr6	48789001	48789826	8	-0.136653	0.0218214	Tmem176b
chr7	67300421	67300797	37	-0.132709	0.0218822	Snrpn
chr11	117827219	117828240	14	-0.157819	0.0220024	Socs3
chr5	74592876	74593331	7	-0.134035	0.0224335	Rasl11b
chr18	23979001	23979990	24	0.160105	0.0225551	Mapre2
chr13	19716086	19716408	10	-0.106908	0.0231105	Sfrp4
chr1	74116099	74116660	10	0.136778	0.0231561	Tns1
chr8	128518409	128518711	7	-0.133366	0.0232584	Kcnk1
chr15	98522668	98523078	8	-0.152092	0.0233979
chr5	139853843	139854382	13	-0.159022	0.0238622
chr1	135193080	135193395	8	0.165007	0.0238691	Plekha6
chr10	74767192	74767729	9	-0.104802	0.0247589	Adora2a
chr5	93556980	93557484	10	-0.106144	0.0249634	Sept11
chr9	21474013	21474210	7	-0.120946	0.0251499	Smarca4
chr15	101937552	101937786	14	0.135953	0.0256349	Tns2
chr4	53232019	53233149	12	-0.165669	0.0258339
chr10	127633018	127633791	7	0.164998	0.0258767	Gls2
chr8	14997228	14997679	12	0.110194	0.0261821	Kbtbd11
chr14	63175498	63176426	10	-0.139895	0.0264957
chr2	113386485	113387232	10	0.123477	0.0269973	Fmn1
chr8	117121625	117121991	10	0.140966	0.0270622	Wwox
chr7	87750148	87750714	13	-0.141313	0.027141	Blm
chr16	57165084	57165837	10	0.110261	0.0281192	Nit2
chr9	107983545	107984007	11	0.140359	0.0282436	Mst1
chr16	30601401	30601914	21	-0.12777	0.028285	Fam43a
chr3	127452832	127453442	13	0.124607	0.0291265	Alpk1
chr4	132663669	132664324	18	-0.126504	0.0292577
chr15	96853602	96854367	12	0.115768	0.0294277	Slc38a4
chrX	98573756	98575940	14	0.113925	0.0305566	Gjb1
chr5	123544551	123544910	15	0.111123	0.0309932	Tmem120b
chr5	100335188	100335631	39	-0.158769	0.0314022
chr15	25568890	25569536	8	-0.124588	0.031789	Myo10
chr10	60394498	60395076	22	-0.120572	0.0321179	Pldi
chr7	57019274	57019842	11	-0.110863	0.0323403	Htatip2
chr17	85278121	85278586	8	0.114183	0.0326167
chr10	80765850	80766185	10	-0.110251	0.0326277	Pip5k1c
chr2	169200025	169200663	7	-0.195475	0.0326664
chr11	115472586	115472825	6	0.155545	0.0327176	Mif4gd
chr14	75636952	75637262	8	-0.161432	0.0327797
chr11	120665257	120666317	17	0.161587	0.0342402	Dus1l
chrX	166427753	166428074	20	-0.116323	0.0347197	Mid1
chr1	133864082	133864460	13	-0.130262	0.0350416	Slc45a3
chr11	100347011	100347661	10	0.114722	0.0351494	Acly
chr10	60735146	60735380	6	-0.162725	0.0356233	Adamts14
chr4	144811417	144812361	10	-0.11161	0.0356454	Tnfrsf1b
chr17	5295186	5296132	22	-0.10104	0.0358471	Ldhal6b
chr11	116952942	116953421	16	-0.125568	0.0363017
chr2	129458971	129459947	11	-0.143833	0.0365394
chr8	97218265	97218519	5	-0.124719	0.0366692	Pllp
chr3	88897560	88898000	11	0.113474	0.0370202	Rusc1
chr17	34446401	34447039	36	0.10708	0.0372523	H2-Eb1
chr6	142741086	142741252	5	-0.109342	0.0378354	Sult6b2
chr18	75118583	75119809	20	0.127668	0.0380316	Lipg
chr8	74035207	74035675	29	-0.121348	0.0381145	Plvap
chr17	25024775	25025013	7	0.164571	0.0383646	Spsb3
chr2	38388931	38389831	13	-0.112691	0.0384323	Nek6
chr11	98811005	98811497	7	-0.150227	0.0386575	Rara
chr12	111205075	111205327	11	-0.110257	0.0392682	Ppp2r5c
chr16	93798526	93799289	12	-0.13289	0.0393111	Morc3
chr6	115293833	115294310	11	-0.118405	0.0395418
chr19	41458102	41458556	8	-0.154655	0.0398085	Pik3ap1
chr19	29454297	29454867	9	0.102361	0.0398555	Cd274
chr2	32364926	32365482	9	-0.102444	0.0403805
chr6	134157321	134157793	12	-0.112713	0.0404938	Etv6
chr5	122970651	122971325	13	-0.112282	0.040643
chr5	150382200	150382534	7	-0.116032	0.0406679	Wdr95
chr6	4699466	4700060	4	0.124256	0.0411557	Peg10
chr5	89022245	89023045	14	0.113183	0.0418755	Rufy3
chr8	126847274	126847871	19	0.225485	0.0419916	Galnt2
chrX	163647678	163648114	10	-0.198866	0.0421256	Tmsb4x
chr14	29322986	29323780	31	-0.122171	0.0421698	Wnt5a
chr4	53837801	53837861	3	-0.106812	0.0421698	Tmem38b
chr12	82346107	82346883	15	0.138357	0.0424904	Mir3067
chr8	107608073	107610419	20	0.10889	0.0428234	Ces3b
chr8	107121812	107121970	5	0.105329	0.0429395
chr12	56551370	56551869	18	-0.120925	0.043184
chr17	33026702	33026906	5	0.112872	0.0435764	Zfp870
chr6	148892327	148892848	10	-0.123214	0.0440614	Sinhcaf
chr1	40340918	40341740	13	-0.105907	0.0440821	Il1r1
chr2	157644453	157644999	15	0.122079	0.0443419	Ctnnbl1
chr13	64031586	64031915	8	0.102048	0.0443875
chr15	57851864	57852112	10	-0.100396	0.0452759	9130401M01Rik
chr16	65665365	65667588	7	0.109391	0.0454252
chr9	21531765	21532885	13	0.112626	0.0457181	Ldlr
chr13	38169159	38169396	6	-0.101137	0.0459972
chr15	79181803	79182688	15	-0.156529	0.0464918	Maff
chr15	82470621	82471619	16	0.112525	0.0466632	Cyp2d13
chr15	96856650	96857276	6	0.115333	0.04701	Slc38a4
chr7	17426709	17427619	11	-0.129003	0.0472822	Prkd2
chr15	36740779	36741134	7	0.126684	0.0473264
chr11	89405667	89406134	8	-0.111164	0.0479261
chr1	23309156	23309327	11	0.102501	0.0481817
chr2	167786108	167786368	8	-0.12912	0.0484207	Ptpn1
chr17	28397095	28397273	6	-0.103121	0.0494901	Ppard
chr8	37092808	37093227	6	0.101763	0.049906
