# Supplementary material for: Precision pharmacological reversal of strain-specific diet-induced metabolic syndrome in mice informed by epigenetic and transcriptional regulation
Source: PLoS Genet. 2023 Oct 23;19(10):e1010997. doi: 10.1371/journal.pgen.1010997 (PMC10621921; doi:10.1371/journal.pgen.1010997)
Supplement: S18 Table — Differentially methylated regions between NOD mice on the American vs. standard diet. (XLSX) [file pgen.1010997.s028.xlsx]

## Sheet: NOD Diet DMRs
Chromosome	Start	End	# CpGs	Avg Smooth Meth Diff	p-value	Associated Gene
chr11	102635649	102636490	38	0.435343	1.55705e-05	Adam11
chr4	53169049	53170937	24	-0.184065	1.55705e-05	Abca1
chr17	85077880	85080533	24	-0.287866	4.67115e-05	Abcg5
chr17	85056490	85058815	39	-0.193462	5.70918e-05	Abcg8
chr3	97430864	97431173	8	-0.2062	0.000150515	Fmo5
chr9	77769150	77772066	42	0.192754	0.000181656	Elovl5
chr9	42068344	42071010	22	0.180903	0.000238748	Sc5d
chr5	125766437	125766719	14	0.106963	0.000249128	Scarb1
chr7	67300421	67300628	34	0.203462	0.000264699	Snrpn
chr17	44487278	44487975	14	-0.105383	0.000394453
chr7	72952456	72953311	10	0.144653	0.000581299
chr3	127482920	127484131	33	0.24169	0.000596869	Alpk1
chr8	122054710	122055297	12	-0.165217	0.000638391	Mbtps1
chr16	91717041	91717523	12	-0.120424	0.000643581	Cryzl1
chr3	88902312	88904535	28	0.185611	0.000809666	Fdps
chr13	97437187	97439545	23	0.194449	0.000825237	Hmgcr
chr2	32503075	32504774	23	-0.124541	0.000960181	Eng
chrX	53600329	53600564	6	0.149115	0.00102246	Zfp449
chr4	55542167	55542693	8	-0.147608	0.00112108	Klf4
chr2	115875363	115875687	12	0.104539	0.00114703	Meis2
chr1	191405675	191406218	25	-0.150345	0.00118855
chr3	81190870	81191690	18	-0.143246	0.00125602
chr9	40127838	40129440	30	-0.155494	0.00128716	Gramd1b
chr11	7051795	7052712	25	0.15191	0.00134425	Adcy1
chr3	127448624	127450188	30	-0.179536	0.00137539	Alpk1
chr16	78310312	78312315	27	0.152399	0.0014273	Cxadr
chr12	81426248	81426817	11	-0.192927	0.00153629
chrX	73400953	73401311	4	-0.146843	0.001583
chr4	118170208	118170275	7	0.198608	0.00160376
chrX	23227516	23229052	7	-0.105858	0.00160376
chr4	119091363	119091906	13	-0.136476	0.0016349	Ppcs
chr18	62112989	62113552	18	-0.161827	0.00166085	Sh3tc2
chr4	117959149	117959743	13	-0.104069	0.00167642	Ptprf
chr11	5050480	5051104	7	-0.128957	0.00170757	Emid1
chr15	79659035	79659499	36	-0.167442	0.00181656	Cbx6
chr19	10172747	10173816	12	0.244916	0.00184251	Fads2
chr11	102911880	102912987	14	-0.139269	0.0020605	Nmt1
chr14	122570318	122571102	21	0.148939	0.00222139
chr10	76553732	76554577	14	0.157593	0.00223696	Col18a1
chr6	116215156	116215553	9	0.163888	0.00223696	Zfand4
chr12	71324484	71324954	6	0.105424	0.00223696	Pygl
chr12	12911270	12911609	17	0.195158	0.00238229
chr18	65425396	65425808	20	0.136643	0.00246533	Mir122
chr1	174443289	174444410	29	-0.135094	0.0024809
chr5	123437620	123437953	18	-0.218417	0.00259508	Kdm2b
chr18	65382162	65382682	9	0.107897	0.00260546
chr4	135679791	135679984	3	-0.142494	0.00262622
chr5	146686116	146689814	15	-0.14311	0.00271446	Cyp3a11
chr15	39946112	39946498	16	0.124131	0.00272484
chr8	91709245	91709707	18	-0.174764	0.00276117
chr16	16902326	16903980	20	-0.104952	0.0027975	Ppm1f
chr6	38862820	38863112	8	0.127063	0.00281826	Tbxas1
chr5	28401607	28402301	5	0.126789	0.00289092	Insig1
chr13	101385851	101386094	9	0.114815	0.00289611	Marveld2
chr19	55195704	55198718	38	0.162153	0.00298435	Gpam
chr5	113504861	113505254	27	-0.148355	0.00298954	Crybb3
chr2	59436776	59437194	7	0.106806	0.00301549
chr4	106133809	106135625	31	0.194795	0.00306739	Pcsk9
chr12	12795146	12795974	15	0.14509	0.00309334
chr16	29893890	29894303	10	0.10158	0.00316081
chr7	13846331	13846930	33	-0.178794	0.00320233	Lig1
chr14	20616076	20616486	14	-0.1163	0.00321271	Rtraf
chr16	98303060	98303725	22	-0.153101	0.00336323	A630089N07Rik
chr3	3297955	3298489	23	0.141082	0.00347222
chr11	75351138	75352609	23	-0.174202	0.00366426	Slc43a2
chr11	61454047	61454914	13	-0.110845	0.00372654
chr9	115992704	115993579	9	-0.140343	0.00374211
chr8	48026281	48027026	13	-0.109442	0.00375249
chr18	69694474	69695495	10	-0.10676	0.00375768	Tcf4
chr5	136197998	136198416	15	-0.129094	0.0040639	Tmem120a
chr17	85084726	85086186	18	-0.224598	0.00421442	Abcg8
chr5	26396479	26397416	25	-0.140529	0.00439607
chr6	58591758	58592647	4	-0.161371	0.00457254	Abcg2
chr13	114338011	114338985	10	-0.133722	0.00458292
chr18	69840035	69840545	11	-0.106389	0.00466596	Tcf4
chr6	135202006	135202258	14	-0.117923	0.00472305	Gsg1
chr19	43596186	43596994	13	0.170937	0.00481648	Got1
chr10	69911873	69913446	28	0.152977	0.00485281	Fam13c
chr15	100870585	100871280	35	-0.113463	0.00502927	Ankrd33
chr5	124690999	124691670	17	-0.125643	0.00515903
chr17	28656286	28656467	4	-0.148158	0.00523688	Fkbp5
chr15	76980587	76981797	16	0.10484	0.00524207	Rbfox2
chr11	102623735	102624608	16	-0.181113	0.00524207	Adam11
chr10	67991378	67992565	20	0.111354	0.00533549	Cabcoco1
chr7	152297418	152297990	16	-0.118938	0.00534068
chr14	49076877	49077384	10	-0.116536	0.00552234	Tmem260
chr9	108992839	108993457	25	0.135415	0.00578185	Plxnb1
chr9	119243465	119244247	13	-0.120998	0.00597388	Myd88
chr19	10261954	10262477	6	0.116243	0.00602578	Fads1
chr15	89308389	89309270	11	-0.153972	0.00605693	Arsa
chr3	127452003	127452832	20	-0.222482	0.0061244	Alpk1
chr18	64491440	64491797	15	-0.112457	0.0061244
chr19	58240234	58240569	11	-0.103795	0.0061763
chr12	109493666	109495039	19	0.122244	0.00630086	Ccdc85c
chr4	150123369	150123747	9	0.11632	0.00644619
chr4	53154725	53156581	14	0.12908	0.00647214	Abca1
chr8	123644958	123646262	27	0.116641	0.00650328
chr7	127034496	127036295	8	-0.14212	0.00651366	Dcun1d3
chr7	19600736	19601956	12	0.152589	0.00661746	Foxa3
chr4	155144865	155145174	17	-0.182823	0.00663822	Vwa1
chr3	137943507	137944167	14	0.180831	0.00674203	Adh1
chr14	56237290	56237674	13	-0.107068	0.00696521	Rec8
chr19	55330723	55331585	15	0.140861	0.0070223	Acsl5
chr11	100386428	100387930	21	0.170568	0.00720914	Acly
chr5	28359983	28362596	22	0.130159	0.00731295
chr2	115894176	115894655	13	-0.139272	0.00733371	Meis2
chr14	67256182	67257126	41	-0.169401	0.00740637	Adra1a
chr17	5813571	5814490	9	-0.143916	0.00757764
chr13	24470230	24471628	17	0.164464	0.00790982	Cmah
chr8	111480420	111480500	12	-0.109653	0.00812261	Mir3108
chrX	70838817	70838869	3	-0.105545	0.00823161
chr12	88102137	88102613	17	-0.12201	0.00827832	Lrrc74a
chr2	176583560	176584053	13	-0.123174	0.00828351	Gm2026
chr8	109729923	109730505	13	-0.101226	0.00830427	Cyb5b
chr11	115154439	115155606	15	0.133355	0.00831465	Fads6
chr2	167631413	167631794	9	-0.116932	0.00837693
chr11	106351254	106351612	9	0.104676	0.00843921	Ern1
chr12	104553994	104554207	12	-0.130386	0.00880252
chr5	146773220	146773821	11	-0.131817	0.00890633
chr8	122961864	122962392	14	0.13442	0.00890633
chr10	28237345	28238870	9	-0.148721	0.00895823	Themis
chr5	149301521	149301956	15	-0.121798	0.0090257
chr18	12041917	12042380	7	-0.103832	0.00914508	Mir1901
chr10	41922957	41923301	11	0.11158	0.0091866	Foxo3
chr19	10258818	10259496	11	0.237132	0.00924369	Fads1
chr19	55181043	55181540	5	0.103949	0.0092904	Gpam
chr19	6413232	6413706	15	0.108347	0.00938382	Rasgrp2
chr17	47605366	47605746	22	-0.186596	0.00942015	1700001C19Rik
chr11	119059871	119060473	25	-0.164808	0.00946687	Tbc1d16
chr11	53264896	53266321	14	0.124638	0.00949801
chr7	25882326	25883206	41	-0.138475	0.00952915	Zfp574
chr4	131858537	131858659	5	-0.102748	0.00959662	Rab42
chr15	75741670	75741885	6	-0.117652	0.010043	Tigd5
chr16	33260974	33261801	14	-0.125197	0.0101416	Snx4
chr2	169549287	169549530	11	-0.102429	0.0101675	Tshz2
chr15	80121749	80122311	11	0.104245	0.0102765	Cacna1i
chr7	52337981	52338661	19	-0.146217	0.0103077	Rcn3
chr5	77287140	77287779	31	0.164362	0.0104738	C530008M17Rik
chr4	127199757	127200360	15	-0.127502	0.0105464
chr3	127408524	127409351	27	-0.19387	0.0106035	Alpk1
chr7	147303073	147303441	4	0.124237	0.0107696	Echs1
chr1	92317248	92317948	11	-0.102456	0.0109461
chr15	6529206	6529562	10	-0.130492	0.0110032	Fyb
chr5	151719612	151720667	38	0.169173	0.01119
chr11	62698820	62699288	10	0.10736	0.01119	Tvp23b
chr11	75095040	75095563	22	-0.106372	0.01119
chr10	60881425	60881649	13	0.100499	0.0113872	Nodal
chr15	77594954	77595036	4	-0.108401	0.0114287	Apol8
chr2	166483221	166483590	7	-0.110299	0.0115533	Prex1
chr1	36582543	36582926	12	0.11532	0.0116156	Cnnm3
chr10	30338825	30339351	6	-0.10137	0.0119737	Hint3
chr14	26184493	26185071	10	-0.111028	0.0121294	Zmiz1
chr11	102468814	102469254	7	0.118526	0.0122955	Fzd2
chr15	57722322	57722457	5	0.108917	0.0123526	Derl1
chr14	105300590	105301183	14	-0.106277	0.0126329	Rbm26
chr16	45844079	45844801	32	-0.144959	0.0130533	Phldb2
chr4	53232462	53233548	10	-0.145423	0.013074
chr10	79779737	79780087	11	-0.212923	0.0130792	2310011J03Rik
chr17	88559587	88560069	17	0.193244	0.0131467
chr9	77790339	77791307	17	0.112107	0.0132713	Elovl5
chr8	60321773	60322723	14	-0.109535	0.0136138	Galntl6
chr15	89258540	89258947	12	-0.126665	0.0136138	Chkb
chr5	107725035	107725755	22	0.141968	0.0137124
chr8	80955076	80956910	17	-0.114469	0.0137384	Pou4f2
chr2	167828912	167829177	6	0.166072	0.0137384	Ripor3
chr5	90592254	90593727	31	-0.121	0.0138058
chr2	160875291	160875603	6	-0.103166	0.0139304	Chd6
chr14	63173002	63173562	9	-0.141734	0.0140602
chr15	75829086	75829390	28	0.10885	0.014247	Mapk15
chr9	21535562	21535958	7	0.108942	0.0144287	Ldlr
chr3	51629618	51629856	11	0.163307	0.0145844	Maml3
chr8	23505973	23506569	9	0.130334	0.0147297	Slc25a15
chr2	130402225	130402638	25	-0.122525	0.0148802	Oxt
chr5	134930420	134930739	12	-0.167901	0.0149321	Gtf2ird1
chr7	139613988	139614828	10	0.104821	0.0151864	Chst15
chr5	45829147	45829926	12	0.128317	0.0158093	Qdpr
chr13	96731109	96731620	27	0.129178	0.01583	Sv2c
chr8	41970735	41973242	27	0.116381	0.0158612	Slc7a2
chr13	96385974	96386639	15	-0.113519	0.0159079	F2r
chr8	124830991	124832082	25	0.138172	0.0159909	Zfpm1
chr8	47575772	47576242	10	0.105397	0.0159909	Acsl1
chr10	109890707	109890800	4	0.104742	0.0160324
chr11	120680997	120681756	16	0.14383	0.0162089	Fasn
chr16	21636996	21637647	8	-0.117593	0.0163231	2510009E07Rik
chr7	52825887	52826242	14	-0.117727	0.016458	Bcat2
chr4	117560697	117561129	5	-0.133629	0.0164788	Atp6v0b
chr7	149763769	149763970	9	-0.12185	0.0167798	H19
chr4	149366716	149367526	14	0.114726	0.0170134	H6pd
chr10	110229705	110230605	16	-0.105142	0.0171691
chr17	46391850	46392154	8	-0.131013	0.0172158	Lrrc73
chr15	85495243	85496342	18	-0.187947	0.0172158	Mirlet7c-2
chr13	54680174	54680295	7	-0.121902	0.0173404	Arl10
chr17	24828012	24828370	4	-0.103737	0.017522	Syngr3
chr16	95931334	95931467	7	-0.115495	0.017522	Ets2
chr4	86220889	86221063	5	-0.251701	0.0175999	Rraga
chr15	96856193	96856883	14	0.113866	0.0176206	Slc38a4
chr9	40131762	40132730	12	-0.132124	0.0177037	Gramd1b
chr13	8632742	8633777	5	-0.11832	0.0177244	Wdr37
chr17	85090474	85092598	51	-0.126163	0.0178438	Abcg8
chr10	70804946	70805135	6	0.11563	0.0180722	Cisd1
chr7	85972939	85973561	6	0.120749	0.0181344	Det1
chr5	71486083	71486164	4	-0.157048	0.0181863	Gabra2
chr4	40768081	40768966	9	-0.112637	0.0182434	B4galt1
chr1	186550883	186551498	24	0.192142	0.018259	Hlx
chr12	55937041	55938078	21	-0.104532	0.0185341
chrX	8909512	8909795	8	-0.113944	0.0189182	H2al1k
chr6	28841404	28841831	12	0.265017	0.0192815
chr13	112979016	112980175	20	0.126396	0.0194164
chr8	114414644	114414882	17	0.14531	0.019515	Tmem170
chr18	24494499	24494857	8	-0.103222	0.0195773
chr2	29592995	29593611	15	0.125764	0.0198161	Gm13547
chr11	120121201	120121708	16	-0.131769	0.0198835	Bahcc1
chr6	136397815	136398033	9	-0.132514	0.0200237
chr4	137741313	137742789	13	-0.159887	0.020169	Eif4g3
chr7	36531706	36532290	10	0.167749	0.0201794	Dpy19l3
chr18	33939116	33939402	10	0.148041	0.0202417
chr2	118998297	118998602	7	-0.107619	0.0202832	Gm14137
chr3	50186528	50186858	5	0.103073	0.0204804	Slc7a11
chrX	100724967	100725491	10	-0.22693	0.0209112
chr3	96363556	96364769	30	-0.135743	0.0209371	Txnip
chr3	50794087	50794531	8	0.158352	0.0214198
chr9	45176277	45176888	8	-0.181528	0.0214354	Fxyd6
chr11	97328430	97328800	5	-0.102391	0.0219181	Arhgap23
chr10	94725231	94726043	12	-0.102854	0.0219233	Cradd
chr6	82859262	82860049	12	-0.106912	0.0222295	Sema4f
chr5	106237869	106238346	14	-0.10551	0.0222295	Zfp326
chr15	85598847	85599331	9	-0.106459	0.0224215	Ppara
chr10	80129549	80130053	13	-0.130344	0.0226239	Mknk2
chr13	38607111	38608054	7	0.147756	0.022681	Txndc5
chr8	114268398	114268729	7	-0.148402	0.0227745	Bcar1
chr16	92611187	92611409	4	0.13282	0.0229354	Runx1
chr5	28404343	28404795	12	0.116941	0.0230392	Insig1
chr11	117196974	117198570	12	0.125597	0.0231637	Sept9
chr19	59743838	59744811	10	-0.107781	0.0232364
chr3	145441711	145442770	8	-0.113633	0.0232883	Ddah1
chr18	55061983	55062437	20	-0.109519	0.0237035	Zfp608
chr14	62867804	62868203	6	0.14569	0.0237606
chr2	31331363	31332086	11	0.104614	0.023854	Ass1
chr11	59473888	59474421	7	-0.104582	0.0238748	Mprip
chr11	74404376	74405061	14	-0.155961	0.0238903	Rap1gap2
chr11	16656556	16657547	8	0.125211	0.0239682	Egfr
chr11	90086279	90086907	11	-0.104435	0.0241966	Mmd
chr15	10563780	10564327	8	-0.108177	0.0242381	Gm10389
chr10	118629802	118630266	8	-0.120165	0.0243159
chr8	127765629	127767029	15	-0.127629	0.0245495	Disc1
chr15	57140801	57141433	23	-0.103773	0.0247623	Slc22a22
chr1	182117243	182118261	16	-0.133141	0.0249336	Coq8a
chr16	31931368	31931740	18	-0.13312	0.0251983	Pigz
chr11	73038663	73039145	9	-0.116615	0.0252242
chrX	42016433	42017890	6	-0.125053	0.0252917
chr6	31404655	31406265	11	-0.135125	0.0257692	Mkln1
chr7	56598680	56598886	9	-0.130748	0.0262363	Nav2
chr2	151752869	151753281	11	-0.124011	0.0265166	Angpt4
chr9	114145957	114146712	17	-0.128084	0.0266775
chr12	112997694	112998378	14	-0.155651	0.0267086	Klc1
chr6	31108851	31109507	11	-0.121046	0.026911
chr5	125794446	125795226	14	-0.120983	0.026937	Scarb1
chr7	105296100	105296140	3	-0.113825	0.0270356	Omp
chrX	132647769	132648663	7	-0.113024	0.0270563
chr8	124087150	124087668	10	0.108389	0.0272588	Fbxo31
chr2	165650315	165650480	7	0.171236	0.0276428	Zmynd8
chr17	6492159	6492448	23	-0.170113	0.0276999	Dynlt1a
chr1	59326660	59327255	18	-0.10841	0.0283227	Cdk15
chr3	100966918	100967401	14	-0.119246	0.0284369
chr1	87691980	87692036	3	-0.171357	0.0286757	Cab39
chr15	27725967	27726169	10	-0.122877	0.0287068	Trio
chr15	85445509	85446041	24	-0.160706	0.0287899
chr7	104567906	104568533	10	0.11455	0.0288677	Thrsp
chr6	82863735	82863895	8	-0.119856	0.0292051	Sema4f
chr2	70709124	70709478	7	-0.112638	0.0299992
chr7	36102251	36102920	7	-0.163105	0.0302587	Gpatch1
chr2	169293734	169293823	5	-0.110396	0.0304196
chrX	166443187	166443409	12	-0.141402	0.0306635
chr9	77795263	77796035	12	0.112666	0.0311254	Elovl5
chr1	190637412	190637607	5	0.101798	0.0316704	Ush2a
chr5	105930501	105931205	13	-0.109581	0.0318365
chr5	114596728	114597157	11	0.114772	0.0324022
chr7	72950062	72950725	12	0.124488	0.032423	Pcsk6
chr13	58882233	58882477	8	0.110291	0.0327759
chr4	132651243	132651534	7	0.118064	0.0329731
chr5	77352559	77352798	13	0.108877	0.0331548	Aasdh
chr12	104864800	104865461	11	0.103453	0.033378	Serpina10
chr12	21323517	21324119	9	0.154219	0.0334195	Iah1
chr11	97279814	97280789	20	-0.130138	0.033461
chr3	84398343	84398580	13	-0.182939	0.0336271	Tigd4
chr1	75535442	75535781	8	-0.108019	0.0339541
chr14	46096049	46096804	16	0.102455	0.0341202	Fermt2
chr16	91838233	91839862	20	-0.126408	0.0341617	Itsn1
chr17	23813084	23813528	12	-0.183981	0.0346651	Tnfrsf12a
chr12	81179995	81180725	6	0.108633	0.0347897
chr10	126631434	126631590	5	-0.157784	0.0348105	Dtx3
chr7	31835492	31835899	6	-0.119447	0.0350181	Fxyd7
chr7	16988518	16988854	11	-0.100926	0.0351686	Zc3h4
chr15	53000702	53001957	12	-0.138014	0.035563	Ext1
chr10	110736946	110737431	8	0.137192	0.0356149	Bbs10
chr1	152980002	152981481	17	0.142257	0.0357862
chr7	134432625	134434118	13	-0.102754	0.0359263	Itgal
chr2	118336237	118336754	12	0.10067	0.037172
chr15	74686715	74687625	9	-0.101546	0.0373173	Cyp11b2
chr12	81329567	81330088	9	-0.122254	0.0375405	Actn1
chr1	93144984	93145334	6	-0.137493	0.0381114	Ube2f
chr1	34375972	34377073	5	-0.106072	0.038127
chr12	110233002	110233397	12	-0.150254	0.0383086	Begain
chr7	19512342	19512942	14	-0.13696	0.0383294	Nova2
chr4	126702172	126703160	8	-0.119171	0.0384021	Sfpq
chr15	103189643	103190390	8	0.120081	0.0385681	Itga5
chr10	52103321	52103997	3	0.135177	0.0386667	Gopc
chr19	44808072	44808433	9	-0.143557	0.0389055
chr5	150382200	150382986	12	-0.150347	0.0393674	Wdr95
chr14	13226007	13226430	12	-0.111261	0.0394712	Fezf2
chr18	4919392	4919758	6	0.206027	0.0395179	Svil
chr17	87751090	87751516	13	-0.116774	0.0396529	Ttc7
chr13	10360603	10361341	10	0.12334	0.0403432	Chrm3
chr2	157258257	157258606	8	0.121471	0.040447	Src
chr10	76040241	76040912	17	0.166944	0.0406286	Ftcd
chr10	79776323	79776684	13	-0.126537	0.0408726	2310011J03Rik
chr9	103556596	103557077	9	-0.11032	0.041184	Tmem108
chr8	98349122	98349482	30	-0.115314	0.0412515
chr1	191609724	191610048	11	0.103372	0.0414383	Ptpn14
chr5	124475972	124476789	18	0.129397	0.0414591	Vps37b
chr1	94840216	94840645	15	0.120019	0.0416251	9430060I03Rik
chr10	120882982	120883339	9	0.16821	0.0420871	Rassf3
chr12	109948876	109949647	8	0.127831	0.0422532
chr9	114719883	114720316	11	0.124046	0.0426736	Cmtm7
chr9	89776530	89776641	6	0.115442	0.042741
chr10	80883094	80883355	20	-0.107247	0.0427826	Nfic
chr18	38428657	38429071	15	-0.103166	0.0428345	Pcdh12
chr3	89768114	89768579	12	-0.110535	0.0430369	Atp8b2
chr5	3433115	3433693	20	-0.112131	0.0432133	Cdk6
chr1	182841618	182842037	15	-0.109009	0.0434677
chr4	138032865	138033452	7	-0.108777	0.0435196
chr8	124969316	124969821	5	-0.138288	0.0440957	Mvd
chr16	91304534	91304614	6	-0.104398	0.0442047
chr11	103233511	103234118	7	-0.108559	0.04435
chr14	48189046	48189147	10	-0.108961	0.0443811	Atg14
chr7	105270315	105270823	13	-0.100221	0.0443967	Myo7a
chr8	124472769	124473375	9	-0.202376	0.0444434	Banp
chrX	147091765	147092296	15	-0.132707	0.0445161	Tro
chr3	95033589	95034739	9	-0.169105	0.0448171	Cdc42se1
chr4	40091329	40092110	9	0.13507	0.0450299	Aco1
chr8	23585441	23585771	9	0.11529	0.0451493	Slc20a2
chr16	37853422	37853698	8	-0.119326	0.0451856
chr1	134232893	134233215	12	-0.139484	0.0452116
chr17	50091331	50091595	13	-0.109686	0.0455749
chr3	129749368	129749743	8	0.105223	0.0456164	Sec24b
chr11	88722525	88722984	5	-0.122563	0.0459849	Akap1
chr16	26583008	26583983	6	0.173957	0.0460835	Il1rap
chr15	82129204	82129694	27	0.12924	0.0462444	Wbp2nl
chr12	105318279	105325790	48	0.113594	0.0465558	Serpina4-ps1
chr18	46680904	46682442	10	-0.167781	0.0468516	Fem1c
chr14	115233136	115233452	9	-0.104465	0.0471527
chr14	20747107	20747730	10	-0.119787	0.0471786	Gng2
chr1	50981881	50982330	8	-0.123328	0.0474797	Tmeff2
chr1	59444633	59446154	13	0.125076	0.0476769
chr4	139977839	139978797	10	0.129972	0.0480142
chr2	28380814	28381581	9	-0.113783	0.0481388	Ralgds
chr6	94710533	94711122	20	-0.100256	0.0481544
chr11	62957792	62957944	7	0.113293	0.0481751	Pmp22
chrX	23173513	23173553	3	-0.100362	0.0483101
chr10	94851451	94851843	17	-0.124792	0.0483672	Socs2
chr4	105269271	105269348	3	-0.10513	0.0485177
chr3	96104632	96105349	24	-0.121252	0.0491716
chr14	31619879	31620837	7	0.10605	0.0496024	Stimate
chr15	99287045	99287444	8	0.167119	0.0496024	Nckap5l
chr6	144824338	144825005	20	0.176376	0.0497218
chr1	89406172	89406673	20	-0.177724	0.0497789	Ngef
chr11	120003854	120004530	7	0.106694	0.0498827	Slc38a10
