# Supplementary material for: Precision pharmacological reversal of strain-specific diet-induced metabolic syndrome in mice informed by epigenetic and transcriptional regulation
Source: PLoS Genet. 2023 Oct 23;19(10):e1010997. doi: 10.1371/journal.pgen.1010997 (PMC10621921; doi:10.1371/journal.pgen.1010997)
Supplement: S19 Table — Overlap of differentially expressed genes between BL6 mice on the American vs. standard diet with differentially methylated region-associated genes between BL6 mice on the American vs. standard diet, and the associated IPA enriched pathways common to both diet DEGs and diet DMR-associated genes. (XLSX) [file pgen.1010997.s029.xlsx]

## Sheet: BL6 Diet DEGs-DMRs Overlap
	Expression						Methylation
Gene	log2 Fold Change	Avg Expression	Moderated t-statistic	p-value	BH FDR-adjusted p-value	B-statistic	Chromosome	Start	End	# CpGs	Avg Smooth Meth Diff	p-value	Overlapping Enriched Pathways from IPA
Pcsk9	-2.71764	3.75418	-10.3086	1.2767e-10	3.05816e-07	14.2367	chr4	106133503	106134360	13	0.160257	0.00414045
Avpr1a	-2.48976	3.77433	-9.54141	6.2614e-10	8.51101e-07	12.6544	chr10	121887834	121888679	10	0.179514	0.000230372
Fdps	-2.48814	6.22056	-7.69671	3.91954e-08	2.22011e-05	8.78435	chr3	88902312	88902805	11	0.118935	0.00194201	Cholesterol biosynthesis
							chr3	88903282	88904161	10	0.163415	0.0159186
Fdft1	-1.40971	6.15824	-7.61169	4.79435e-08	2.48574e-05	8.60988	chr14	63793411	63795633	27	0.264832	9.38168e-06	Cholesterol biosynthesis, LXR/RXR activation
							chr14	63785095	63787050	25	0.134754	0.00188676
							chr14	63789567	63790464	13	0.169538	0.0026498
							chr14	63788432	63789071	8	0.120582	0.0143832
Gramd1b	1.66205	2.22757	7.30525	9.9876e-08	3.69229e-05	7.86097	chr9	40126155	40126899	9	-0.102705	0.00204729
							chr9	40128308	40129106	16	-0.161382	0.0285214
Tm7sf2	-1.7261	5.69716	-7.2661	1.09787e-07	3.69229e-05	7.81712	chr19	6062935	6063044	6	0.168538	0.0390476	Cholesterol biosynthesis
Hmgcr	-2.02693	5.24452	-7.11869	1.57049e-07	4.97106e-05	7.47257	chr13	97435066	97439155	52	0.206836	4.16964e-06	Cholesterol biosynthesis, LXR/RXR activation
							chr13	97430623	97431451	4	0.101245	0.00318352
Clstn3	2.27115	2.39455	7.0725	1.75788e-07	5.25509e-05	7.35996	chr6	124406336	124407359	14	0.142739	0.0331861
Eif4e3	1.42747	2.36579	6.71338	4.26054e-07	0.000111834	6.5111	chr6	99615293	99615970	11	-0.163404	0.000779722
Erg28	-0.762208	5.46692	-6.08553	2.07384e-06	0.000343364	4.97771	chr12	87163496	87164434	9	0.115563	0.0479071
Adam11	2.66606	5.32371	5.83064	3.98709e-06	0.000523282	4.36559	chr11	102635809	102636696	36	0.202581	1.04241e-06
							chr11	102623583	102624354	17	-0.184527	0.00271652
0610040J01Rik	-0.416383	5.04854	-5.69502	5.65805e-06	0.000683401	3.99846	chr5	64179723	64180769	17	0.108671	0.0195149
Scap	-0.82865	6.51171	-5.67827	5.90865e-06	0.000683401	3.97879	chr9	110237853	110238837	11	0.13604	0.0247166
Stk10	1.4831	1.79462	5.33388	1.44628e-05	0.00124519	3.16168	chr11	32453315	32454386	16	-0.130491	0.00504109
Mppe1	0.625626	3.13001	5.24349	1.83139e-05	0.00149129	2.91089	chr18	67403043	67404164	7	-0.128956	0.0245487
Rcl1	-0.561653	6.86718	-5.18912	2.11126e-05	0.0015758	2.76555	chr19	29187736	29188877	15	0.153538	0.0467812
Slc25a44	-0.673807	5.83183	-4.91746	4.30323e-05	0.00253068	2.05184	chr3	88225145	88225974	16	0.163657	0.0363175
Insig1	-1.75874	7.32223	-4.7874	6.05499e-05	0.00322593	1.76723	chr5	28399809	28402780	33	0.178849	0.000100071
C8b	-2.05554	7.87883	-4.6677	8.29202e-05	0.00391398	1.46679	chr4	104438773	104439317	12	0.119627	0.019763
Abcg5	1.02082	7.25387	4.64741	8.74585e-05	0.00405702	1.40186	chr17	85078195	85079956	11	-0.179083	0.000337741	LXR/RXR activation, LPS/IL-1 mediated inhibition of RXR function, FXR/RXR activation
Dock9	0.553591	4.02362	4.59088	0.000101456	0.00449328	1.22872	chr14	121991776	121992435	11	-0.186879	0.028439
Tnfsf10	0.893905	3.98214	4.54304	0.000115035	0.00487405	1.15154	chr3	27215991	27216425	5	-0.127652	0.0133647
Apoa1	-0.83922	12.6408	-4.51519	0.000123759	0.00509083	1.18424	chr9	46007530	46009121	19	0.129843	0.00337636	LXR/RXR activation, FXR/RXR activation
Ogfrl1	-0.732327	3.63161	-4.44967	0.000146969	0.00590181	0.858222	chr1	23387116	23387605	11	-0.13858	0.0263146
Upb1	-0.524247	8.25104	-4.30165	0.000216598	0.00779609	0.580544	chr10	74869696	74874136	43	0.136853	0.00152713
Rapgef4	-0.8061	6.70685	-4.26858	0.000236169	0.0081725	0.441423	chr2	72019923	72022148	16	0.132566	0.00380688
Nln	0.500536	4.71854	4.24312	0.000252429	0.00848949	0.333989	chr13	104828759	104829257	12	0.141884	0.00100384
Pcsk6	0.660094	6.63312	4.22499	0.000264673	0.00876209	0.340575	chr7	73047626	73048336	13	-0.112067	0.0128738
Stx2	0.648617	3.76422	4.19963	0.0002828	0.00891072	0.250757	chr5	129506285	129506613	9	-0.107186	0.0107931
Rnf39	-0.580641	1.28176	-4.19739	0.000284458	0.00892517	0.364394	chr17	37083526	37084260	29	-0.12962	0.041564
Camk1d	-1.08342	5.86529	-4.17577	0.000300974	0.00920195	0.174663	chr2	5595405	5597687	35	0.193686	0.000604597
Slc38a3	-0.594408	10.7828	-4.14993	0.000321957	0.00963442	0.281489	chr9	107551232	107552490	17	0.100005	0.0169965
Nrn1	-0.608369	7.64761	-4.14535	0.00032583	0.00963442	0.167335	chr13	36818398	36819136	36	-0.159319	0.0448184
Foxa3	-0.829561	5.07952	-4.10558	0.000361409	0.0102625	-0.0212781	chr7	19603289	19604138	10	0.101898	0.0105106	FXR/RXR activation
Elovl2	-0.848109	8.73905	-3.97463	0.000507968	0.0126545	-0.206206	chr13	41299204	41299993	15	0.110713	0.0037975
							chr13	41306783	41309711	49	0.116884	0.00430307
							chr13	41303092	41303731	17	0.115344	0.00836742
Acss2	-1.32595	6.53238	-3.97153	0.000512058	0.012688	-0.272908	chr2	155345110	155347311	12	0.163785	0.0147115
Tstd1	-0.719383	3.8574	-3.92383	0.000579426	0.013675	-0.45564	chr1	173347426	173348291	26	0.15561	0.00331486
Cotl1	0.663888	3.34152	3.89354	0.00062666	0.0142912	-0.492256	chr8	122348143	122351441	56	-0.115675	0.0274258
Tat	-1.15535	9.13178	-3.88327	0.000643513	0.0146107	-0.409755	chr8	112521429	112524023	48	0.131554	0.00293021
Pepd	0.520274	5.27237	3.79993	0.000797869	0.0167222	-0.76122	chr7	35769666	35770500	16	-0.139384	0.0453542
Zfp623	-0.392334	3.63974	-3.76543	0.000871918	0.0177796	-0.833081	chr15	75772286	75772720	9	0.137366	0.0293407
Neurl3	0.596082	2.63365	3.74712	0.000913927	0.0183003	-0.813978	chr1	36325910	36326615	47	0.140744	0.046602
Aars	-0.416444	7.36058	-3.70486	0.00101856	0.0195311	-0.907418	chr8	113559096	113560292	17	0.146608	0.0473025
Ass1	-0.978376	10.8266	-3.54801	0.00151973	0.0245945	-1.14147	chr2	31329806	31330672	13	0.176725	0.000518077
Rasa4	0.769579	1.49359	3.5329	0.0015791	0.0251323	-1.23815	chr5	136565010	136565344	9	0.12134	0.00246321
Slc5a6	0.908583	4.06492	3.51738	0.00164247	0.0255069	-1.43561	chr5	31349415	31349584	7	-0.203785	0.00796088
Sc5d	-0.870417	7.74149	-3.47907	0.00180969	0.0269829	-1.41023	chr9	42066638	42069255	32	0.191649	1.35513e-05	Cholesterol biosynthesis
Hopx	-0.808037	3.88332	-3.47895	0.00181023	0.0269829	-1.55655	chr5	77529681	77530137	8	0.116261	0.00854567
Mgll	0.656969	7.41681	3.47687	0.00181977	0.0270503	-1.45028	chr6	88720503	88720851	17	-0.106965	0.0188436
Gltp	0.717806	1.80275	3.46803	0.00186089	0.0273757	-1.41986	chr5	115130844	115131522	20	-0.120266	0.0407936
Itih2	-0.584429	9.91166	-3.45192	0.00193811	0.0279596	-1.41648	chr2	10046768	10048395	14	0.108908	0.025023
Gnmt	-0.915122	9.12495	-3.44197	0.00198732	0.0282923	-1.44813	chr17	46864540	46865653	16	0.123714	0.0219114
Errfi1	-0.874011	9.35959	-3.41699	0.00211634	0.0292752	-1.50789	chr4	150239064	150240538	20	0.112743	0.0249323
1300017J02Rik	-0.343227	8.9974	-3.40867	0.00216111	0.0297416	-1.55657	chr9	103189067	103190480	24	0.121227	0.0366428
Lyrm9	0.319837	3.00516	3.3398	0.00256847	0.0327123	-1.8028	chr11	78639238	78639670	14	-0.167412	0.00580518
Gaa	-0.380967	6.04634	-3.33554	0.00259598	0.0328721	-1.86227	chr11	119120383	119120635	12	0.112469	0.0402714
Tor4a	0.516597	2.61301	3.28267	0.00296193	0.0354497	-1.86366	chr2	25050321	25050745	19	-0.197321	0.00820063
Tbc1d1	0.678109	1.97527	3.26536	0.0030922	0.0364493	-1.92941	chr5	64736198	64737336	30	0.10814	0.0426179
Pik3cd	0.811544	2.02404	3.25197	0.00319674	0.0369568	-1.93452	chr4	149021613	149022429	22	-0.127284	0.0462715
Inpp5d	0.894838	1.92713	3.22965	0.00337871	0.038115	-1.98852	chr1	89517026	89518340	23	-0.132641	0.0316027
Foxp1	-0.393337	3.59572	-3.21634	0.00349184	0.038848	-2.13479	chr6	99285371	99285901	19	-0.10374	0.00453865
Tagln2	0.858485	3.74568	3.1946	0.00368459	0.0400946	-2.1977	chr1	174434530	174434984	14	-0.139569	0.00670999
Pla2g6	0.800418	5.56853	3.17267	0.00388946	0.0415282	-2.24847	chr15	79152038	79152754	10	0.115147	0.0490318
Urad	-1.04159	3.85082	-3.14839	0.00412891	0.0430575	-2.30456	chr5	148125976	148128922	82	-0.133112	0.0314526
Vtn	-0.63344	11.0407	-3.10368	0.00460749	0.0461204	-2.1651	chr11	78313895	78314443	13	0.106773	0.00520162	LXR/RXR activation, FXR/RXR activation
Abcb9	0.600422	0.941832	3.09972	0.00465231	0.0463594	-2.21898	chr5	124524936	124525282	10	-0.15076	0.0409604	LPS/IL-1 mediated inhibition of RXR function, PXR/RXR activation
Pqlc2	-0.306685	3.85022	-3.06601	0.00505153	0.0487188	-2.49793	chr4	138853572	138854366	12	0.120756	0.0430307
Nceh1	0.572266	4.48439	3.05403	0.00520123	0.0497561	-2.53366	chr3	27108754	27109406	10	-0.126651	0.00439897
