# Supplementary material for: Precision pharmacological reversal of strain-specific diet-induced metabolic syndrome in mice informed by epigenetic and transcriptional regulation
Source: PLoS Genet. 2023 Oct 23;19(10):e1010997. doi: 10.1371/journal.pgen.1010997 (PMC10621921; doi:10.1371/journal.pgen.1010997)
Supplement: S20 Table — Overlap of differentially expressed genes between A/J mice on the American vs. standard diet with differentially methylated region-associated genes between A/J mice on the American vs. standard diet, and the associated IPA enriched pathways common to both diet DEGs and diet DMR-associated genes. (XLSX) [file pgen.1010997.s030.xlsx]

## Sheet: AJ Diet DEGs-DMRs Overlap
	Expression						Methylation
Gene	log2 Fold Change	Avg Expression	Moderated t-statistic	p-value	BH FDR-adjusted p-value	B-statistic	Chromosome	Start	End	# CpGs	Avg Smooth Meth Diff	p-value	Overlapping Enriched Pathways from IPA
Sqle	-4.41814	3.34921	-12.3849	2.45494e-12	8.80668e-09	16.9796	chr15	59148121	59148433	9	0.119539	0.0162434	Cholesterol biosynthesis, Epoxysqualene biosynthesis
Msmo1	-2.8217	5.68077	-10.8381	4.44486e-11	9.56711e-08	14.862	chr8	67210824	67211258	7	0.224502	6.90856e-05	Cholesterol biosynthesis, Zymosterol biosynthesis
Fdps	-3.39456	6.22056	-10.5949	7.1865e-11	1.28902e-07	14.3904	chr3	88903729	88904799	13	0.204706	0.00253544	Cholesterol biosynthesis, Superpathway of geranylgeranyldiphosphate biosynthesis I (via mevalonate)
Pcsk9	-2.29325	3.75418	-7.91491	2.34718e-08	1.68402e-05	9.1607	chr4	106134213	106135257	21	0.252536	2.76342e-05
Mvd	-2.99987	2.22841	-7.80969	3.00327e-08	1.79562e-05	8.81941	chr8	124965990	124966650	11	0.14172	0.010226	Cholesterol biosynthesis, Superpathway of geranylgeranyldiphosphate biosynthesis I (via mevalonate)
Gramd1b	1.7437	2.22757	7.60003	4.92904e-08	2.6931e-05	8.38	chr9	40127838	40129257	28	-0.329655	2.76342e-06
							chr9	40125946	40126899	10	-0.215513	0.000109155
							chr9	40131667	40132575	9	-0.146458	0.00106392
Abcg5	1.66217	7.25387	7.59361	5.00483e-08	2.6931e-05	8.48382	chr17	85079093	85080238	13	-0.273064	4.14513e-05	LXR/RXR activation, LPS/IL-1 mediated inhibition of RXR function, FXR/RXR activation, Hepatic cholestasis
Hsd17b7	-1.28702	5.12753	-6.70465	4.35406e-07	0.00019904	6.48249	chr1	171898257	171898516	6	0.157761	0.0194918	Cholesterol biosynthesis, Zymosterol biosynthesis
Adam11	2.88732	5.32371	6.69691	4.43872e-07	0.00019904	6.46485	chr11	102635389	102636490	53	0.4577	1.38171e-06
							chr11	102623583	102624541	20	-0.235543	6.49404e-05
Sc5d	-1.42333	7.74149	-6.06409	2.19058e-06	0.000760485	4.94041	chr9	42067157	42069255	23	0.155348	2.76342e-05	Cholesterol biosynthesis
Fdft1	-1.10472	6.15824	-6.00354	2.55751e-06	0.000860122	4.80369	chr14	63794496	63795978	16	0.232983	4.14513e-05	Cholesterol biosynthesis, LXR/RXR activation, Epoxysqualene biosynthesis
							chr14	63788105	63788907	12	0.175662	0.00138586
Hmgcr	-1.75432	5.24452	-5.97113	2.77891e-06	0.000906261	4.72494	chr13	97437047	97439446	23	0.227297	4.14513e-06	Cholesterol biosynthesis, Superpathway of geranylgeranyldiphosphate biosynthesis I (via mevalonate), LXR/RXR activation
Acly	-1.53995	7.39519	-5.80743	4.2328e-06	0.0013398	4.32546	chr11	100385795	100387700	32	0.141786	0.00407881
							chr11	100347011	100347661	10	0.114722	0.0351494
Abcg8	1.16001	7.33449	5.16136	2.27033e-05	0.00568216	2.74368	chr17	85058145	85058815	13	-0.199742	2.76342e-06	LXR/RXR activation, LPS/IL-1 mediated inhibition of RXR function, FXR/RXR activation, Hepatic cholestasis
							chr17	85084495	85085331	10	-0.231152	0.00126012
Acsl5	-0.897438	8.33108	-4.41135	0.000162504	0.0275485	0.905465	chr19	55330409	55332429	25	0.165462	0.000987924	LPS/IL-1 mediated inhibition of RXR function
Camk1d	-1.1278	5.86529	-4.27121	0.000234551	0.03831	0.511451	chr2	5595328	5597687	38	0.172713	9.67198e-06
Tifa	1.7768	4.58036	4.27057	0.000234943	0.03831	0.496965	chr3	127491196	127491989	12	-0.158433	0.00386465
