# Supplementary material for: Precision pharmacological reversal of strain-specific diet-induced metabolic syndrome in mice informed by epigenetic and transcriptional regulation
Source: PLoS Genet. 2023 Oct 23;19(10):e1010997. doi: 10.1371/journal.pgen.1010997 (PMC10621921; doi:10.1371/journal.pgen.1010997)
Supplement: S21 Table — Overlap of differentially expressed genes between NOD mice on the American vs. standard diet with differentially methylated region-associated genes between NOD mice on the American vs. standard diet, and the associated IPA enriched pathways common to both diet DEGs and diet DMR-associated genes. (XLSX) [file pgen.1010997.s031.xlsx]

## Sheet: NOD Diet DEGs-DMRs Overlap
	Expression						Methylation
Gene	log2 Fold Change	Avg Expression	Moderated t-statistic	p-value	BH FDR-adjusted p-value	B-statistic	Chromosome	Start	End	# CpGs	Avg Smooth Meth Diff	p-value	Overlapping Enriched Pathways from IPA
Nav2	-1.32984	5.39984	-7.00245	2.08668e-07	0.00028071	7.16132	chr7	56598680	56598886	9	-0.130748	0.0262363
Ddah1	1.45106	5.73662	6.70143	4.38902e-07	0.000433308	6.4647	chr3	145441711	145442770	8	-0.113633	0.0232883
Fdps	-1.97723	6.22056	-5.99159	2.63695e-06	0.00128995	4.77182	chr3	88902312	88904535	28	0.185611	0.000809666	Cholesterol biosynthesis, Superpathway of geranylgeranyldiphosphate biosynthesis I (via mevalonate)
Abcg5	1.4761	7.25387	5.73541	5.09716e-06	0.00173486	4.13484	chr17	85077880	85080533	24	-0.287866	4.67115e-05
Pcsk9	-1.76569	3.75418	-5.38088	1.27941e-05	0.00291376	3.2826	chr4	106133809	106135625	31	0.194795	0.00306739	LPS/IL-1 mediated inhibition of RXR function, LXR/RXR activation
Fads1	-1.40427	8.54954	-5.32943	1.46316e-05	0.0031493	3.15671	chr19	10261954	10262477	6	0.116243	0.00602578	Oleate biosynthesis II
							chr19	10258818	10259496	11	0.237132	0.00924369
Gtf2ird1	-0.816982	3.75431	-5.2716	1.70169e-05	0.00332974	3.01777	chr5	134930420	134930739	12	-0.167901	0.0149321
Svil	-0.828273	5.0391	-5.24597	1.81956e-05	0.0034968	2.94455	chr18	4919392	4919758	6	0.206027	0.0395179
Plxnb1	-1.83808	5.61193	-5.09538	2.69862e-05	0.00420906	2.57698	chr9	108992839	108993457	25	0.135415	0.00578185
Cyp3a11	2.09058	10.3359	4.75371	6.61518e-05	0.00782515	1.73135	chr5	146686116	146689814	15	-0.14311	0.00271446	LPS/IL-1 mediated inhibition of RXR function
Fmo5	0.869635	9.14664	4.72436	7.14541e-05	0.0080103	1.68739	chr3	97430864	97431173	8	-0.2062	0.000150515	LPS/IL-1 mediated inhibition of RXR function
Adam11	2.26529	5.32371	4.70047	7.60809e-05	0.00810676	1.60054	chr11	102635649	102636490	38	0.435343	1.55705e-05
							chr11	102623735	102624608	16	-0.181113	0.00524207
Itga5	-0.92162	4.23439	-4.556	0.000111188	0.0110797	1.24295	chr15	103189643	103190390	8	0.120081	0.0385681
Abcg8	1.07143	7.33449	4.2836	0.000227073	0.0173429	0.600591	chr17	85056490	85058815	39	-0.193462	5.70918e-05	LPS/IL-1 mediated inhibition of RXR function, LXR/RXR activation
							chr17	85084726	85086186	18	-0.224598	0.00421442
							chr17	85090474	85092598	51	-0.126163	0.0178438
Sc5d	-1.01049	7.74149	-4.06415	0.000402567	0.0251885	0.0554922	chr9	42068344	42071010	22	0.180903	0.000238748	Cholesterol biosynthesis
Marveld2	-0.651762	3.41202	-3.98822	0.000490371	0.0289452	-0.126845	chr13	101385851	101386094	9	0.114815	0.00289611
Dpy19l3	-0.978904	3.47863	-3.79455	0.000809001	0.0393958	-0.640304	chr7	36531706	36532290	10	0.167749	0.0201794
Nmt1	0.267471	5.90951	3.75312	0.00089993	0.0428542	-0.727387	chr11	102911880	102912987	14	-0.139269	0.0020605
