# Supplementary material for: Precision pharmacological reversal of strain-specific diet-induced metabolic syndrome in mice informed by epigenetic and transcriptional regulation
Source: PLoS Genet. 2023 Oct 23;19(10):e1010997. doi: 10.1371/journal.pgen.1010997 (PMC10621921; doi:10.1371/journal.pgen.1010997)
Supplement: S22 Table — Differentially methylated regions between BL6 mice given the American diet + GW4064 vs. American diet + vehicle. (XLSX) [file pgen.1010997.s032.xlsx]

## Sheet: BL6 Drug DMRs
Chromosome	Start	End	# CpGs	Avg Smooth Meth Diff	p-value	Associated Gene
chr1	39927227	39927338	3	-0.114476	0.000417069
chr1	5062087	5062859	28	-0.239518	0.000460971	Rgs20
chr15	51627087	51628206	16	-0.150689	0.000570726	Eif3h
chr5	148220340	148220691	26	-0.201409	0.00065853
chr11	100730003	100730440	5	-0.125892	0.0010317	Stat5a
chr9	72761149	72761796	16	-0.129861	0.0011634	Pygo1
chr9	77954628	77954949	4	-0.125307	0.00122926	Fbxo9
chr9	61170924	61171819	11	-0.101532	0.00155852
chr6	31753156	31754626	64	-0.305902	0.00171218
chr17	25360000	25360172	4	-0.215832	0.00182193	Unkl
chr12	102250453	102250856	14	0.125553	0.00184388	Mir1190
chr2	168806154	168807211	19	0.181331	0.00197559
chr2	147386530	147386795	12	-0.140719	0.00197559
chr1	62746559	62746766	4	0.115644	0.00201949
chr7	35953285	35953963	12	-0.104413	0.00206339
chr19	53126892	53127049	8	-0.116554	0.00208535
chr11	93822895	93823003	6	-0.140106	0.00208535	Nme2
chr3	126370725	126370965	7	-0.102917	0.0021073	Camk2d
chr4	129176344	129177083	12	0.126889	0.00212925
chr11	53279810	53280373	33	0.247402	0.00232681	Shroom1
chr5	141201283	141201495	4	-0.104361	0.00254632	Amz1
chr8	74049217	74049494	19	-0.10106	0.00265607	Bst2
chr1	89191056	89191637	9	-0.106294	0.00298534	Efhd1
chr5	144014361	144015083	51	-0.146885	0.00307314	Zfp316
chr6	121137039	121137103	3	-0.119841	0.0031829	Pex26
chr2	14975816	14975877	3	-0.155361	0.00329265	Nsun6
chr14	61659901	61660426	9	-0.114375	0.0033585	Tnfrsf19
chr10	126789930	126790711	14	-0.143208	0.0033585	Inhbe
chr4	3552683	3552915	5	-0.10277	0.00349021
chr1	14075228	14075789	32	0.136931	0.00359996
chr5	151861888	151863053	23	-0.153282	0.00392923	Kl
chr13	99674175	99674954	22	-0.172181	0.00403898	Tnpo1
chr3	97844205	97845017	7	-0.111753	0.00414874	Notch2
chr9	71005991	71006409	12	-0.121727	0.00417069	Aqp9
chr12	77425693	77426295	49	0.195405	0.00417069	Akap5
chr6	71880017	71880471	12	0.12389	0.00417069	Polr1a
chr5	22908404	22909218	10	-0.106563	0.00460971	Kmt2e
chr13	9433347	9433406	3	0.135998	0.00471947	Dip2c
chr10	98777146	98777578	11	-0.165483	0.00474142	Dusp6
chr3	105806334	105806874	22	0.134936	0.00478532	Pifo
chr8	125767355	125767988	14	-0.12093	0.00480727	Vps9d1
chr5	64301615	64302169	8	-0.117573	0.00485117	Rell1
chr17	28647439	28647783	18	0.135836	0.00489507	Fkbp5
chr7	105571983	105572273	12	-0.108795	0.00489507
chr8	94638526	94639094	15	-0.119708	0.00498288
chr4	140902741	140903285	12	-0.162264	0.00513654
chr1	187431729	187433293	14	-0.143009	0.00518044
chr18	36886411	36886603	4	-0.103097	0.00518044	Cd14
chr11	79892971	79893560	8	0.17992	0.00535605	Crlf3
chr10	66753733	66754174	11	-0.101497	0.00559751
chr6	84085323	84085746	11	-0.193135	0.00570726	Dysf
chr5	114814012	114815258	31	0.113683	0.00572921	Myo1h
chr6	120987236	120987779	13	-0.119228	0.00577311	Mical3
chr11	74707955	74708489	6	-0.14264	0.00594872	Sgsm2
chr4	55258688	55258808	8	-0.101002	0.00597067
chr16	91789757	91790305	9	0.100628	0.00608043	Itsn1
chr11	100947413	100947842	8	-0.145999	0.00608043	Mlx
chr8	130023766	130024388	22	0.117109	0.00625604	Pard3
chr9	78389642	78390026	13	-0.103603	0.00632189	Slc17a5
chr11	103127714	103127774	4	-0.173977	0.00643164	Map3k14
chr7	3338974	3339280	16	0.108036	0.0065414	Cacng7
chr2	69318035	69318347	9	-0.143531	0.00667311	Dhrs9
chr1	91514164	91514563	11	-0.101295	0.00669506	Agap1
chr6	128386205	128386868	16	-0.140396	0.00669506	Fkbp4
chr8	113559538	113560292	14	-0.152879	0.00669506	Aars
chr9	117768661	117768931	11	0.112171	0.00695847
chr12	36190887	36191321	7	-0.135883	0.00709017	Ahr
chr18	53415016	53415672	12	-0.114754	0.00722188	Snx24
chr8	109670863	109671480	11	-0.141595	0.00722188
chr3	101997779	101998705	22	0.130714	0.007617	Vangl1
chr14	65975447	65975721	3	0.110296	0.00772675	Zfp395
chr17	31925526	31925766	8	-0.136152	0.00777066
chr15	58830682	58831840	26	-0.100442	0.00783651	Mtss1
chr17	34212844	34213135	23	0.112172	0.00790236
chr15	76287033	76287252	6	0.128699	0.00801212	Scx
chr3	99964902	99965277	10	-0.143171	0.00836333	Wdr3
chr11	120141738	120142282	31	-0.127181	0.00862675	Bahcc1
chr15	88669761	88671154	24	0.121774	0.00908772
chr4	117933284	117933970	40	0.217659	0.00915357	Ptprf
chr9	22032530	22033258	14	-0.205592	0.00930723	Zfp809
chr4	101094382	101094819	8	-0.116591	0.00946088	Ak4
chr3	135155289	135155911	12	-0.122989	0.00963649	Manba
chr5	73257709	73258459	11	-0.16928	0.00965844	Tec
chr10	120811929	120812497	14	0.134397	0.0097682	Gns
chr1	116079247	116079294	5	0.164641	0.0098121
chr1	59493597	59494478	13	-0.103124	0.00996576
chr11	116996966	116997503	10	0.12175	0.00998771	Sec14l1
chr4	148936406	148936913	17	0.166426	0.010295	Ctnnbip1
chr7	75463175	75463644	12	-0.170655	0.0103828	Fam169b
chr8	67099170	67099257	4	-0.119201	0.0104048	Cpe
chr16	18733097	18733641	20	0.136513	0.0105145
chr2	90771897	90772349	10	-0.133621	0.0106682
chr2	160186552	160187201	23	0.118165	0.0108218	Mafb
chr8	36447052	36447438	16	-0.100857	0.0109096	Ppp1r3b
chr11	117695113	117695756	13	-0.106054	0.0109096	Afmid
chr3	50793985	50794692	11	-0.124245	0.0109755
chr2	153423200	153423541	7	-0.142563	0.0110414
chr5	23980820	23981012	26	-0.118672	0.0113926	Agap3
chr8	96914899	96915492	11	-0.130086	0.0115901	Herpud1
chr3	30404111	30404817	14	-0.155178	0.0120292	Mecom
chr5	118697018	118698302	12	-0.187839	0.012117	2410131K14Rik
chr3	130625969	130626735	25	0.138688	0.012117
chr15	81140846	81140977	9	0.108622	0.0122048
chr1	52558537	52558836	9	-0.133993	0.0122048	Nab1
chr15	103138393	103138956	14	-0.12002	0.0123365	Gpr84
chr2	152555225	152555634	9	0.119115	0.0124243
chr12	73006295	73007335	11	-0.108185	0.0124901	Daam1
chr11	115084936	115085377	11	0.104269	0.0128413	Tmem104
chr7	106307160	106307860	17	-0.13882	0.0128413	Uvrag
chr2	32546424	32547186	23	-0.13759	0.0130389	Fpgs
chr19	6348938	6349287	7	0.103496	0.0130828	Map4k2
chr10	126769946	126770120	3	-0.106482	0.0131048	Arhgap9
chr1	172126240	172126717	8	-0.102823	0.0132365	Uhmk1
chr6	72576925	72577714	25	-0.148131	0.0133682	Tgoln1
chr3	97430864	97431173	8	-0.156977	0.0133901	Fmo5
chr7	31898395	31899637	13	-0.118998	0.0134779	Hpn
chr15	54971239	54971619	7	-0.123134	0.0135657	Deptor
chr9	21937101	21937372	9	-0.173212	0.0136096	Acp5
chr10	114235681	114236420	8	-0.18087	0.0140047	Trhde
chr18	76305247	76305665	35	0.12194	0.0140706	Zbtb7c
chr8	73347715	73348135	8	-0.129063	0.0141145
chr1	196842464	196843464	7	-0.114146	0.0142901	A330023F24Rik
chr12	86830268	86830818	7	0.117411	0.0145755
chr15	39004687	39005129	24	-0.263786	0.014773
chr1	135257691	135258416	13	-0.146379	0.0149047	Etnk2
chr6	149138247	149139343	11	-0.146759	0.0149267	Amn1
chr9	44058084	44059747	39	0.106311	0.0149486	Pdzd3
chr1	102127710	102128375	19	0.175224	0.0150364	Cntnap5b
chr1	193269280	193269898	13	-0.116536	0.0153218
chr9	42264425	42265138	20	-0.134232	0.0155194	Tbcel
chr10	75295101	75295499	12	-0.10463	0.0156511	Gstt2
chr17	87108424	87109523	14	-0.101344	0.0157169
chr19	19049459	19049990	4	0.107966	0.0160681	Rorb
chr16	90677208	90677596	15	0.107168	0.0161779
chr11	99061156	99061439	9	0.100441	0.0162876
chr9	50643368	50643968	11	-0.107351	0.0163535	Ppp2r1b
chr15	79564555	79565872	17	-0.14824	0.0166169	Sun2
chr5	145866837	145867027	6	-0.128398	0.0166608	Arpc1b
chr5	122111914	122112434	13	-0.12696	0.0168364	Brap
chr7	26412150	26412724	31	0.208149	0.0169242	B3gnt8
chr11	95691780	95692128	36	0.165036	0.0169681	Phospho1
chr16	49896138	49896580	9	-0.138043	0.0169681	Cd47
chr19	5827187	5827759	12	-0.107143	0.0169901
chr19	5829001	5830848	49	-0.119659	0.0171657
chr13	56425147	56425768	12	-0.166777	0.0173413
chr4	96454081	96454529	6	-0.131976	0.0178462	Gm12695
chr19	45403953	45404640	23	0.150677	0.0178901
chr11	57907482	57908741	10	-0.147866	0.0181096
chr5	148126143	148128922	85	0.115527	0.0182632	Urad
chr12	73369650	73370727	15	-0.104079	0.0182852	Rtn1
chr2	167422462	167423106	37	0.140867	0.0184388	Ube2v1
chr7	152296964	152297749	20	0.14691	0.018812
chr11	101214703	101215451	21	-0.112795	0.0188559
chr1	137587694	137588499	13	0.155843	0.0188779
chrX	70880632	70881036	18	0.128772	0.0190315
chr17	25927812	25928423	9	0.116876	0.0190754	Fam173a
chr10	127705036	127705815	11	-0.138126	0.0192291	Apof
chr9	57529336	57530789	39	-0.114795	0.0193388	Cyp1a2
chr19	37597780	37598381	15	0.143296	0.0193608
chr2	84344556	84345003	6	0.138025	0.0193608	Tfpi
chr1	39980273	39981151	14	0.115404	0.0198876	Map4k4
chr10	114907823	114908306	17	0.100272	0.0199096	Zfc3h1
chr5	30558118	30558461	5	-0.176387	0.0201071	Selenoi
chr10	67642142	67642361	4	-0.110099	0.0202169	Arid5b
chr4	62882774	62883127	11	-0.161632	0.0202388	Col27a1
chr16	34047868	34048742	10	-0.130873	0.0202388	Kalrn
chr2	160073860	160074338	11	-0.104752	0.0202388
chr17	12881551	12881958	12	-0.116933	0.0202827	Slc22a1
chr11	105173197	105174793	23	0.131405	0.0204583	Mrc2
chr4	138731625	138732140	15	0.132345	0.0208754	Gm16287
chr18	32716458	32717229	11	-0.133185	0.0210949	Gypc
chr19	53422515	53423139	12	0.135372	0.0212047	Mxi1
chr4	135972214	135972690	11	-0.126334	0.0214461
chr5	15173584	15173924	6	-0.102235	0.0217973	Speer4e
chr9	26713398	26714594	11	-0.105501	0.0220608	Gm1110
chr5	72657252	72657990	18	0.106703	0.0221266	Atp10d
chr10	118569223	118569508	13	-0.114665	0.0222144
chr3	94816872	94817816	9	-0.144098	0.0222583	Zfp687
chr11	18914459	18915063	31	0.191935	0.0224778	Meis1
chr19	46114815	46115190	12	0.143188	0.0225656	Ldb1
chr17	48072954	48073389	24	-0.148987	0.0226973	Foxp4
chr17	46863002	46864359	34	-0.141914	0.0227412	Gnmt
chr19	53899195	53900032	23	0.21342	0.0227412	Rbm20
chr1	36837491	36838163	18	-0.11062	0.0228729	Zap70
chr8	73219283	73219772	26	0.133186	0.0229608	Jund
chr8	64218964	64219221	15	-0.109045	0.0230705	Palld
chr8	124902035	124902206	6	-0.100014	0.0235534	Zc3h18
chr18	37171569	37173367	73	-0.105986	0.0235973	Pcdha11
chr10	80748051	80748388	19	0.122718	0.0236412	Tjp3
chr15	78369777	78370272	35	0.119655	0.0237729	Sstr3
chr14	23259834	23260389	12	0.105719	0.0239705	Lrmda
chr7	148879317	148879794	30	0.127686	0.0241242	Muc2
chr1	184896903	184897213	4	-0.103566	0.0243217	Tlr5
chr11	117094057	117094693	11	-0.13746	0.0243437	Sept9
chr16	22918911	22919417	13	-0.169321	0.0244534	Fetub
chr6	121087685	121087808	3	-0.11012	0.024651
chr11	120487102	120487610	9	-0.136939	0.0253534	Sirt7
chr12	56605103	56605621	19	0.148649	0.0254851
chr9	106791801	106792237	8	-0.103428	0.0255729	Manf
chr10	128396322	128397330	12	-0.126818	0.0256607	Mettl7b
chr1	153894534	153895202	9	0.102282	0.0257046	1700025G04Rik
chr5	115974326	115974975	22	0.114073	0.0257485	Pxn
chr6	137721530	137721582	3	-0.100892	0.0257485	Dera
chr11	54934232	54934815	10	0.131416	0.0258583
chr15	75722787	75723259	10	-0.109318	0.0259461	Naprt
chr8	122715087	122715308	18	-0.139575	0.0260997
chr8	123083296	123083730	11	-0.139958	0.0262973	Gse1
chr9	118250485	118250783	10	0.11137	0.0263193
chr8	121968273	121968914	14	-0.114148	0.0263851	Necab2
chr4	40167353	40167818	12	0.105702	0.0264071	Ddx58
chr2	9894257	9894638	9	-0.115036	0.0264071	Taf3
chr9	60830398	60830918	14	-0.115334	0.0265168
chr1	186704820	186705570	12	-0.134644	0.0266485	C130074G19Rik
chr2	32557329	32558064	8	-0.113341	0.0271095
chr11	22947957	22948815	21	0.118673	0.0274388
chr17	23943548	23944054	18	0.110406	0.0275485	Srrm2
chr17	71096083	71096431	9	0.137686	0.0275924	Dlgap1
chr15	84013191	84013741	21	0.104489	0.0277241	Samm50
chr13	5863680	5864058	7	0.102829	0.0277241	Klf6
chr12	74644092	74644899	11	-0.133117	0.02779	Tmem30b
chr19	55186219	55186729	7	-0.122453	0.0278778	Gpam
chr5	125928406	125929506	9	-0.12401	0.0284046	Bri3bp
chr1	13193985	13194127	7	-0.110141	0.0284046	Prdm14
chr5	107689771	107690414	10	-0.116652	0.0286241	Tgfbr3
chr11	60622581	60623548	6	-0.126406	0.0287339	Shmt1
chr13	37716978	37717686	10	-0.113364	0.0293046
chr14	77939386	77939637	21	0.110775	0.0293924	Gm6994
chr6	143433584	143434076	10	-0.121696	0.0294363
chr6	113698516	113699128	33	0.18693	0.0296997	Sec13
chr14	37782783	37783251	5	-0.15763	0.0298314	Ccser2
chr6	121251421	121252143	12	-0.111925	0.0298314	Slc6a13
chr2	173106341	173107192	9	-0.160421	0.0300948
chr8	72611321	72612360	58	0.15774	0.0300948	Hapln4
chr10	67556046	67556838	14	-0.148867	0.0301826	Arid5b
chr9	59450840	59451169	25	0.115758	0.0301826	Celf6
chr6	28782910	28783502	59	0.179267	0.0302704	Lrrc4
chr12	84961828	84962111	28	0.100445	0.0302924
chr10	6266152	6266976	21	0.177189	0.0303363	Mthfd1l
chr17	47974714	47975079	7	0.101115	0.0303582
chr2	60120585	60121142	8	-0.11964	0.0304241	Cd302
chr11	88576873	88577489	10	0.137779	0.0305119
chr8	74203437	74203892	40	-0.144989	0.0309948	Jak3
chr13	16102080	16102503	8	-0.121834	0.0311924	Inhba
chr9	114605609	114605848	7	-0.108353	0.0312363	Dync1li1
chr5	147804761	147805165	12	-0.120013	0.0312802
chr6	55066063	55066585	6	0.12444	0.031368	Crhr2
chr5	119930198	119930716	22	0.150151	0.0313899
chr4	148523803	148524795	26	-0.142582	0.0314338	Cenps
chr17	29218590	29219070	18	0.109942	0.0316314
chr17	25017444	25018232	36	-0.134669	0.0317412	Igfals
chr3	96104563	96104973	16	-0.103411	0.0323558
chr1	114736925	114737015	4	-0.101739	0.0324655
chr5	139844433	139845433	15	-0.10652	0.0324875	Mir339
chr9	40447784	40448258	10	-0.104123	0.0325972
chr11	120102298	120102947	26	-0.128981	0.0329704	Bahcc1
chr9	123065746	123066028	15	-0.126448	0.0332997	Clec3b
chr6	108616808	108617502	12	-0.120896	0.0333436	Bhlhe40
chr1	82283708	82284466	25	-0.157978	0.0338045	Irs1
chr15	38313613	38314136	11	0.146988	0.0340899
chr15	57296771	57298059	8	-0.104028	0.0342216	Slc22a22
chr8	112096670	112098103	30	-0.103934	0.0344192	Txnl4b
chr15	93214781	93215432	10	-0.10029	0.0344411	Zcrb1
chr9	103108161	103109660	19	-0.124556	0.0346167	Srprb
chr6	88711019	88711569	13	-0.126285	0.0346826	Mgll
chr3	78984540	78985370	12	0.130609	0.0346826
chr13	65481433	65481708	19	0.105129	0.0350338
chr15	36890007	36890370	14	-0.15467	0.0351875
chr9	24132346	24133055	25	0.122357	0.0352094
chr3	30973446	30974107	7	-0.128225	0.0353631
chr11	19891441	19892107	12	-0.103004	0.0356265	Spred2
chr5	92793598	92794136	21	-0.103338	0.0356484	Cxcl11
chr18	57144993	57145461	9	-0.116311	0.0356704
chr11	100823736	100824047	5	0.101176	0.035824	Cavin1
chr9	108999856	109000610	10	-0.112374	0.035824	Plxnb1
chr2	58368505	58368989	13	-0.103538	0.035846	Acvr1
chr11	79679662	79680146	7	-0.115153	0.0362192
chr7	27621516	27621959	22	-0.110243	0.036307	Cyp2a5
chr3	131137493	131137843	13	-0.131974	0.036307
chr9	119936037	119936335	8	-0.150449	0.0364826
chr12	4601533	4602341	8	0.115046	0.0371631	Itsn2
chr2	58607424	58608602	12	-0.102547	0.0371631	Upp2
chr6	30476652	30477237	18	0.100197	0.0371631
chr7	127036066	127036908	9	-0.110465	0.0373387	Dcun1d3
chr11	16665375	16666593	12	-0.109164	0.0374484	Egfr
chr3	96143074	96143441	14	0.107117	0.0374484
chr7	116152589	116153067	4	-0.137049	0.0374484	Tub
chr9	122564769	122565011	15	0.224415	0.0374923	Mir138-1
chr8	112099614	112100662	30	-0.120262	0.0375362	Hp
chr14	9163919	9164357	13	-0.10197	0.0378216
chr3	41335969	41336360	13	-0.131308	0.0379752
chr2	145454657	145454715	3	-0.301791	0.0382387	BC039771
chr11	76513477	76514008	30	0.110076	0.0388313
chr12	70824078	70824138	3	-0.10725	0.0390069	L2hgdh
chr1	91565688	91566128	9	-0.151291	0.0390289	4933400F21Rik
chr11	72981900	72982294	8	-0.119308	0.0392484	P2rx5
chr7	17430383	17430940	9	0.105675	0.0399069	Prkd2
chr18	69030419	69030981	17	-0.112016	0.0399289
chr16	78549002	78549682	11	-0.10218	0.0403898	D16Ertd472e
chr8	11530253	11530899	19	-0.161096	0.0405655	Cars2
chr8	124116188	124116396	4	-0.116756	0.0409606	Map1lc3b
chr2	36086704	36087498	8	0.125378	0.0410703	Ptgs1
chr3	83757885	83758253	10	-0.115188	0.0410923	Tmem131l
chr1	34309219	34309638	11	-0.135159	0.0411362	Dst
chr14	119182364	119182818	10	-0.105306	0.0412459
chr6	91109171	91109376	9	-0.110154	0.0414874	Hdac11
chr11	85653359	85654350	36	-0.107197	0.0415094	Tbx2
chr16	55813952	55814568	26	-0.188282	0.0426728	Nfkbiz
chr7	75624536	75625030	21	-0.125018	0.0427825
chr1	55146710	55147107	7	-0.173602	0.0428264	Hspe1
chr9	43444498	43445352	18	-0.11973	0.0428703
chr9	114625505	114626044	17	-0.158842	0.0428923	Dync1li1
chr12	33719730	33720296	11	0.114366	0.0429581	Cdhr3
chr8	23247139	23247359	4	-0.104811	0.0429801	Nek5
chr15	27712546	27713655	24	0.116074	0.0432435	Trio
chr11	16651501	16651795	4	-0.110879	0.0432654	Egfr
chr10	41922804	41923626	15	-0.118686	0.0433313	Foxo3
chr17	29389450	29389816	11	-0.119779	0.0435069	Ppil1
chr14	120686856	120687062	10	0.108074	0.0435947	Mbnl2
chr18	11055226	11055879	14	0.159139	0.0436386	Gata6
chr3	81772907	81774319	12	-0.121986	0.0436386	Tdo2
chr17	34972730	34972869	3	-0.178008	0.0436386	Stk19
chr5	112699663	112700280	21	0.145638	0.0436386
chr4	134011187	134011465	7	0.125794	0.043924
chr17	84131383	84131854	14	0.101782	0.0441215	Mta3
chr4	9331705	9332256	8	-0.137788	0.0444508	Clvs1
chr12	113346065	113346763	15	-0.102796	0.0446922	Mir3073a
chr13	53237591	53238162	13	-0.101582	0.0449118	Ror2
chr3	121256039	121256482	16	-0.12752	0.0449557
chr2	156884337	156884786	18	0.108889	0.0453069	Soga1
chr6	54381492	54382676	21	-0.123136	0.0456142	9130019P16Rik
chr3	131004314	131004800	11	-0.13241	0.0456142	Cyp2u1
chr1	137178154	137178226	5	-0.111696	0.0456142	Rnpep
chr18	62039534	62039970	14	-0.166782	0.0460093	Ablim3
chr13	26246423	26247981	17	0.124939	0.0464264
chr13	114660549	114661098	19	0.139952	0.04658	Arl15
chr5	135609422	135609855	19	0.130948	0.0469532	Tbl2
chr6	73292203	73292816	6	-0.122274	0.047063
chr14	55188870	55189224	12	0.121067	0.0471288	Ajuba
chr4	154154182	154154979	17	-0.161528	0.0471288
chr16	93727883	93728393	12	-0.102083	0.0472386	Dop1b
chr3	89096743	89096884	4	-0.107746	0.0480288
chrX	10063522	10064465	4	0.129668	0.0481605	Tspan7
chr5	125883149	125883600	16	-0.136538	0.0482264
chr1	182333854	182334393	19	0.107577	0.0484678	Gm5069
chr1	93790572	93790991	6	-0.109367	0.0487093
chr7	148487255	148487734	13	-0.106692	0.0487751	Drd4
chr10	84506842	84507072	8	-0.101665	0.0489288
chr2	84615730	84616116	9	-0.103915	0.0490166	Serping1
chr2	93478101	93479062	13	-0.111136	0.0491263
chr10	114797586	114798528	12	-0.187874	0.0493239	Tmem19
chr17	12934976	12935354	30	-0.170081	0.0496532	Airn
chrX	7504076	7504343	4	0.126268	0.0496971	Eras
chr11	55278393	55279098	17	-0.138548	0.0498288
chr14	30832088	30832602	8	-0.109127	0.0498727	Chdh
chr19	8752752	8753452	24	-0.209491	0.0499824	Chrm1
