# Supplementary material for: Precision pharmacological reversal of strain-specific diet-induced metabolic syndrome in mice informed by epigenetic and transcriptional regulation
Source: PLoS Genet. 2023 Oct 23;19(10):e1010997. doi: 10.1371/journal.pgen.1010997 (PMC10621921; doi:10.1371/journal.pgen.1010997)
Supplement: S23 Table — Differentially methylated regions between NOD mice given the American diet + GW4064 vs. American diet + vehicle. (XLSX) [file pgen.1010997.s033.xlsx]

## Sheet: NOD Drug DMRs
Chromosome	Start	End	# CpGs	Avg Smooth Meth Diff	p-value	Associated Gene
chrY	267906	268380	21	0.20625	0.000253662	Kdm5d
chr18	76051438	76051862	12	0.134775	0.00153783	Zbtb7c
chr16	98302855	98303634	30	-0.366583	0.00158539	A630089N07Rik
chr11	96215788	96216055	23	0.108365	0.00166466	Hoxb2
chr11	114175406	114175519	3	0.103528	0.00187076
chr18	35813018	35813467	31	-0.164777	0.00190247	Mzb1
chr16	59576706	59577231	13	0.211927	0.00195003
chr5	21240961	21241511	19	-0.142944	0.00201344	Pmpcb
chrX	54774756	54775131	14	0.140598	0.00239394
chr2	173384598	173385494	13	-0.121584	0.00242565
chr8	73121591	73122129	60	0.160484	0.0024415	Isyna1
chr2	4922455	4923008	7	0.10152	0.00248906	Mcm10
chr10	67255493	67255867	15	0.135589	0.00275858
chr15	9206635	9206877	6	0.102276	0.00299639	Ugt3a1
chr15	39078337	39078733	24	-0.104947	0.0030598	Rims2
chr4	73435566	73436131	13	-0.174041	0.00342444	Rasef
chr9	121846818	121847443	25	-0.237774	0.00344029	1700048O20Rik
chr6	142656733	142657027	12	-0.161122	0.003472
chr10	68804347	68804545	4	0.150599	0.00355127	Cdk1
chr3	87712517	87712657	3	0.109377	0.00375737	Hdgf
chr2	164247821	164249624	37	0.106221	0.00393176	Matn4
chr5	138188560	138189366	26	-0.141951	0.00394762	Tsc22d4
chr13	41103443	41103812	9	0.115544	0.00394762	Pak1ip1
chr17	35355794	35356319	17	-0.121264	0.00397933	Lta
chr8	94515291	94515857	18	-0.111355	0.00401103
chr10	89109703	89109889	9	0.148838	0.00442324	Scyl2
chr15	94433411	94433976	14	-0.10882	0.0044708
chr8	97436357	97437146	35	0.144344	0.00451836	Ccdc102a
chr2	92441746	92442757	22	-0.160885	0.00459763	Chst1
chr11	59777234	59777832	36	-0.124209	0.00475617	Rasd1
chr4	53169305	53169886	13	0.128516	0.0050891	Abca1
chr5	23290499	23290942	6	0.111168	0.00513666	Pus7
chr8	35762138	35762230	4	0.134311	0.00518422
chr17	85058300	85058769	9	0.145374	0.00523178	Abcg8
chr17	29550592	29550908	10	0.185985	0.00527935
chr13	23393020	23393611	16	-0.191388	0.00527935
chr7	52966312	52966988	22	0.107958	0.00548545	Sphk2
chr19	29192707	29193165	16	0.138028	0.00548545	Mir101b
chr13	24469941	24471323	15	0.13782	0.0057074	Cmah
chr11	57794576	57795247	10	-0.112637	0.00583423
chr6	85284769	85284967	8	0.166547	0.00630985	Sfxn5
chr8	87227640	87228020	24	-0.144484	0.00630985	Lyl1
chr11	114642326	114642860	17	-0.149917	0.00630985	Btbd17
chr8	118507734	118507940	7	0.11945	0.00634156
chr3	151768412	151768841	17	0.118785	0.00640497	Gipc2
chr6	4843390	4843716	12	0.104829	0.00643668
chr4	46239800	46240347	18	-0.122197	0.00667449
chr3	6802071	6802680	3	-0.102822	0.0067379
chr15	92124124	92124657	4	-0.118156	0.00697571	Pdzrn4
chr4	34937920	34938326	9	0.103432	0.00703913	Cga
chr7	109049070	109049721	16	-0.106989	0.00703913	Tomt
chr2	164226028	164226601	58	0.161137	0.00718181	Rbpjl
chr8	46412913	46417294	36	0.1486	0.00722937	Cyp4v3
chr18	50291964	50292673	9	0.145346	0.00727694	Hsd17b4
chr16	22918862	22919417	15	-0.11676	0.00740377	Fetub
chr5	139282119	139282481	15	0.11079	0.00789524	Gm5294
chr1	89406460	89407231	75	-0.188021	0.00799036	Ngef
chr4	144407446	144408524	5	-0.107977	0.00843427
chr13	98205583	98206252	24	-0.108727	0.00862452	Enc1
chr4	117645755	117646210	13	0.143191	0.00870379	Artn
chr12	22974676	22974799	12	0.119959	0.00871964
chr3	94500427	94501722	20	0.122008	0.00886232	Selenbp2
chr14	70255192	70255546	16	-0.117907	0.00892574	Pebp4
chr1	188777930	188778099	6	0.118778	0.00906843
chr1	167648974	167649240	8	-0.10767	0.00921111
chr15	86476073	86476475	5	-0.105675	0.00922696
chr13	47324260	47324466	10	0.106834	0.0093538	Rnf144b
chr4	30465093	30465799	6	-0.108503	0.00941721
chr11	75228394	75228792	11	-0.103771	0.00944892	Serpinf1
chr11	84006594	84007138	12	0.125229	0.009766	Acaca
chr2	165752881	165753262	9	0.128574	0.00986112
chr7	89172165	89173433	11	-0.10218	0.0101623
chr3	129248352	129249087	9	0.100441	0.0105745	Elovl6
chr4	139516842	139517053	9	0.106294	0.0105745	Klhdc7a
chr1	59822896	59823094	4	-0.151319	0.0106538	Bmpr2
chr8	72942941	72943153	14	-0.10858	0.0107014	Crtc1
chr8	121387932	121388267	15	-0.113605	0.0107806	Hsbp1
chr13	9179285	9179921	22	-0.125	0.0109709
chr9	110776235	110776581	32	-0.190721	0.0110819	Tmie
chr12	58637222	58637289	4	-0.100885	0.0112087
chr1	79357802	79359281	8	-0.101596	0.0113514
chr19	44494113	44494508	11	0.117764	0.0113672
chr14	55732388	55732621	24	-0.162955	0.0114307	Jph4
chr1	93654006	93654283	14	-0.117714	0.0114307
chr19	15414734	15415464	27	-0.125242	0.0119697
chr5	123826409	123827052	17	-0.105553	0.0122392
chr13	113018071	113018345	13	-0.125382	0.0122551
chr2	103937727	103938320	8	-0.111265	0.0123185	Cd59a
chr6	79969419	79970354	24	-0.104873	0.0123977	Lrrtm4
chr9	114839807	114840087	6	0.112945	0.0126673	Gpd1l
chr3	84398267	84398725	18	-0.116966	0.0127148	Tigd4
chr9	45630842	45631286	9	0.107644	0.0127624	Cep164
chr10	58844585	58845154	28	-0.29054	0.0127941
chr6	30121277	30122047	10	-0.154545	0.0128417	Mir183
chr6	28879214	28879824	26	0.212411	0.0128734
chr14	77144577	77145039	13	-0.103826	0.0129843
chr4	124378707	124378973	5	-0.126765	0.0130478	Fhl3
chr5	24097090	24097694	32	-0.127351	0.0130953	Mir671
chr11	108753236	108753603	19	-0.103579	0.013127
chr18	75281329	75281713	6	0.105958	0.0136185	Dym
chr19	47390053	47390404	9	0.11214	0.0136185	Sh3pxd2a
chr2	112462156	112462596	9	0.14468	0.0136343	Aven
chr15	99233271	99233688	11	0.102985	0.0136661	Tmbim6
chr17	81562478	81562608	12	0.105318	0.0143002
chr3	70499072	70499342	3	-0.141784	0.0143319
chr10	53098248	53098298	5	-0.107777	0.0145539	Pln
chr2	98222043	98222944	4	-0.112321	0.0148709
chrX	98722728	98723436	20	-0.160249	0.0153149
chr1	193699385	193700074	13	-0.111053	0.0154417
chr2	158512930	158513874	24	-0.104414	0.0156795	Ppp1r16b
chr17	5935893	5936324	11	-0.102281	0.0158063
chr9	61550359	61550904	18	-0.109091	0.0158222
chr9	103662391	103662949	14	-0.116284	0.0160758	Tmem108
chr9	78203196	78203700	14	0.122589	0.0161234
chr12	105322018	105324804	14	0.108812	0.0162027	Serpina4-ps1
chr5	137190199	137190645	27	-0.10982	0.0162502
chr1	186714233	186714731	30	0.154686	0.0162978
chr18	12870532	12872638	12	0.109093	0.0166307	Mir1948
chr15	85604238	85604808	11	0.113393	0.0166783	Cdpf1
chr11	94425520	94425985	23	-0.163275	0.0167576	Chad
chr10	11423421	11423622	4	-0.110743	0.0168368
chr11	101776971	101777219	8	-0.102486	0.0168368
chr11	18914665	18915296	29	-0.134614	0.0169954	Meis1
chr11	105894328	105894566	12	-0.192533	0.017471	Dcaf7
chr4	12019758	12019870	3	0.115792	0.0175978	Rbm12b2
chr10	95626363	95626681	5	-0.11918	0.0175978
chr6	32667822	32668406	8	-0.102667	0.0177881
chr13	100875929	100877293	8	-0.126976	0.0178039	Serf1
chr2	30066225	30067979	16	0.146573	0.017899
chr9	31246436	31246479	3	0.107194	0.0185015	Tmem45b
chr4	117670721	117670910	6	0.130522	0.0185808	Artn
chr4	131786822	131787365	10	0.115633	0.0192625	Rps15a-ps4
chr19	12873058	12873622	6	-0.138154	0.0193417	Lpxn
chr10	19744596	19744923	11	0.116316	0.0198015	Map3k5
chr11	80967636	80968415	6	-0.144627	0.0198966	Asic2
chr8	24497753	24498374	19	-0.101735	0.0199125
chr11	60054801	60056029	10	0.133817	0.0199283	Tom1l2
chrX	68810698	68811190	10	-0.135489	0.0203405	Hmgb3
chr4	128915547	128916176	25	-0.136599	0.0203564	C77080
chr18	12816274	12818042	15	0.117707	0.0203722	Ttc39c
chr5	141044703	141045156	23	-0.104237	0.0204198
chr9	60575179	60575425	5	-0.111943	0.0205625	Larp6
chr3	30973446	30974107	7	0.121993	0.0205783
chr18	12846329	12847540	19	0.105991	0.0207527	Mir1948
chr18	63641665	63643364	8	-0.101999	0.0208003
chr3	145436578	145436895	8	0.100212	0.020832	Ddah1
chr11	60010345	60012147	38	0.162326	0.0210223	Srebf1
chr8	74204068	74204577	20	0.139603	0.0216564	Jak3
chr1	90102014	90102369	40	-0.199779	0.0218784	Dnajb3
chr16	22061540	22062125	15	-0.149999	0.0219101	Senp2
chr5	136029610	136029881	6	-0.102575	0.0219576
chr4	103060743	103061770	10	0.123167	0.0223223	Oma1
chr1	154975952	154976930	11	-0.110932	0.0230357	Lamc2
chr18	61269991	61270156	8	0.113688	0.0232735	Csf1r
chr5	120116604	120117688	16	-0.11721	0.0235272	Tbx3
chr7	117101619	117102090	8	-0.142863	0.0237016	Dennd5a
chr18	32567072	32567369	7	0.100128	0.0237016	Bin1
chr13	7277604	7277629	3	-0.155494	0.0237808
chr15	77825702	77825925	22	0.104985	0.0238125	Eif3d
chr9	55171970	55172661	16	0.105329	0.0239394	Tmem266
chr16	70320420	70321134	10	0.106606	0.0239711	Gbe1
chr12	54428975	54430059	9	-0.10589	0.0240821	Npas3
chr9	4260471	4260945	36	-0.164607	0.0242723
chr4	107786274	107786804	8	0.100695	0.0243991	Scp2
chr9	110536500	110537128	18	-0.151383	0.0247479	Nradd
chr12	77425866	77426394	34	-0.136528	0.0248272	Akap5
chr13	57519685	57520372	13	0.116114	0.0248748	Spock1
chr5	113054726	113055184	25	0.163985	0.0248906
chr5	144455663	144456310	12	0.137801	0.0248906	Usp42
chr19	48010338	48011338	14	-0.10128	0.0251918	Cfap58
chr11	116478129	116478547	7	-0.115316	0.025287	Rhbdf2
chr4	91570417	91572653	12	-0.115831	0.0253979
chr11	45881861	45882464	14	-0.10316	0.025604	Adam19
chr4	150240009	150240785	24	0.121556	0.0259053	Errfi1
chr5	130845266	130845750	15	-0.112276	0.0259845	Caln1
chr17	12962538	12962986	43	-0.157562	0.0262699	Igf2r
chr10	98612358	98612870	8	0.125493	0.0266345	Galnt4
chr5	150098977	150099424	29	0.102118	0.0268089	Alox5ap
chr2	165464563	165465311	15	-0.103269	0.0269358	Eya2
chr8	98084010	98084585	8	-0.104454	0.027015	Prss54
chr1	166150337	166150903	9	0.136689	0.0270309	Slc19a2
chr2	54825367	54827098	9	-0.10702	0.0272687	Kcnj3
chr18	63515353	63516643	10	-0.112386	0.0274589	Piezo2
chr1	13923872	13924187	3	-0.106814	0.0275699
chr15	100870006	100870486	28	0.100201	0.0275858	Ankrd33
chr8	27737799	27738394	14	-0.109217	0.0276492
chr7	138592545	138593050	8	0.101751	0.0282675
chr6	31759806	31760462	13	-0.106146	0.0283943
chr2	128564008	128564098	6	0.120191	0.0284102	Mertk
chr16	34583939	34584029	6	0.135156	0.028648
chr6	143192091	143192638	11	0.134124	0.0288858	D6Ertd474e
chr19	13129178	13129518	15	-0.111463	0.0291395
chr1	167158689	167160023	13	0.100339	0.0296309	Tiprl
chr3	128959233	128960072	28	-0.161666	0.0298687
chr9	74694749	74695268	25	-0.135028	0.0298846	Onecut1
chr5	36716142	36716472	10	-0.115166	0.0299163	Sorcs2
chr1	158602857	158603181	9	-0.179306	0.0299163	Tor3a
chr1	193487221	193487548	6	0.106664	0.0300431
chr3	32461967	32462816	12	0.120422	0.0302968	Mfn1
chr9	49603720	49604400	8	-0.100611	0.0303602	Ncam1
chr9	72137507	72137930	18	0.11208	0.0304236	Zfp280d
chr19	4034872	4036672	17	0.107633	0.0304395	Gstp1
chr18	66163077	66163799	8	0.124198	0.0305504	Lman1
chr7	46810005	46810483	10	0.133219	0.030598
chr12	113835586	113836323	20	0.12409	0.0306139	Inf2
chr4	141033368	141033946	31	-0.137457	0.030709	Spen
chr9	118587570	118588190	10	-0.122023	0.0308358	Itga9
chr13	68753392	68753877	10	-0.113729	0.0308992
chr1	13114337	13114542	7	0.110211	0.0311212	Prdm14
chr2	165906436	165906795	10	-0.130171	0.031137	Ncoa3
chr17	59388538	59389501	14	-0.115876	0.0313114
chr8	119145333	119145819	12	-0.116404	0.0314858	Cdyl2
chr11	42585453	42587441	7	-0.117365	0.03212
chr7	135175604	135176467	8	0.109825	0.0321358
chr2	169588629	169589080	8	0.130022	0.0325639	Tshz2
chr3	95088217	95088832	10	0.113025	0.0325797	Mindy1
chr4	122703741	122704377	9	0.101828	0.0326273	Trit1
chr16	92824674	92824914	6	-0.133432	0.032659	Runx1
chr8	122460385	122460962	8	0.114643	0.0327383	Usp10
chr15	77173428	77173682	10	-0.124227	0.0328334
chrX	83755868	83758540	9	-0.102915	0.032881
chrX	11717200	11717717	32	0.140583	0.0329285	Bcor
chr13	23361386	23362249	19	0.129765	0.0329444
chr8	122054957	122055297	8	0.167475	0.0332456	Mbtps1
chr3	30960131	30960800	20	-0.125743	0.0333883
chr8	125222738	125223253	18	-0.133638	0.0334359	Cbfa2t3
chr10	36225993	36226190	4	0.151995	0.0340224	Hs3st5
chr11	101233679	101235463	22	0.120886	0.0343712	G6pc
chr3	129232546	129234014	12	0.156085	0.0343871	Elovl6
chr9	114560192	114560623	17	-0.127613	0.0347517
chr17	87751007	87751195	12	0.100872	0.035053	Ttc7
chr15	101932709	101932930	5	-0.150072	0.0356395	Tns2
chr10	106655962	106656649	5	-0.123246	0.0356554
chr14	69885405	69886024	16	-0.102554	0.0357188	Slc25a37
chr16	91862587	91863211	11	-0.111598	0.0357188	Itsn1
chr8	86189625	86190474	7	-0.120132	0.0357664	Ptger1
chr15	75827469	75828410	49	-0.110048	0.0359408	Mapk15
chr8	107578247	107579963	7	0.12894	0.036892	Ces3a
chrX	32865828	32866204	5	-0.126015	0.037114	Gm10486
chr18	12900632	12901506	13	0.164748	0.0376688	Cabyr
chr17	45671756	45671929	14	-0.130148	0.0379225	Tcte1
chr3	37259084	37259983	11	-0.102018	0.0381603	Fgf2
chr16	24068769	24069008	4	0.132823	0.0382237
chr1	4867995	4868141	4	0.132796	0.0388896	Tcea1
chr17	28192785	28193000	7	0.108078	0.038953	Anks1
chr5	65521857	65522411	10	0.104273	0.0390957	Klhl5
chrX	58522392	58524696	10	-0.1699	0.0394603
chr6	107943219	107943350	12	0.131936	0.0395713
chr7	26410496	26411080	11	0.136009	0.0397774	B3gnt8
chr2	123051724	123052823	6	-0.106089	0.0399201
chr8	124192802	124193117	9	-0.117421	0.040253
chr6	51542354	51543057	46	-0.10872	0.0404274
chr7	34437329	34437902	3	-0.105297	0.0409823	Scgb2b24
chr19	50530925	50533013	18	-0.119041	0.0410457	Sorcs1
chr12	92422291	92423051	13	-0.109254	0.0410933	Cep128
chr12	6153681	6154892	5	-0.101837	0.0412677
chr8	89018867	89019121	5	0.117304	0.0413469
chr3	121995144	121995222	3	-0.105432	0.0413469	Mir760
chr14	95745693	95747809	11	-0.112195	0.0413628
chr6	48437739	48438373	13	-0.121794	0.0417274	Sspo
chr3	131039596	131039930	8	0.150678	0.0418067	Sgms2
chr12	71325935	71326300	8	0.103999	0.0421713	Pygl
chr6	71909320	71909434	9	-0.102093	0.0422506	Polr1a
chr7	79392015	79393429	8	0.113367	0.0422506	Mctp2
chr11	60543029	60543420	5	0.109986	0.0429482	Mief2
chr8	116678356	116679166	11	0.132142	0.0429799
chr19	55803329	55803612	6	0.123823	0.0431384
chr7	28119439	28119716	18	0.101164	0.0432653	Ltbp4
chr4	153128002	153128300	7	-0.113168	0.0433762
chr1	46143412	46144088	6	-0.104901	0.0433921	Dnah7b
chr13	7666887	7668470	4	-0.104241	0.0436616
chr1	90012804	90013592	4	0.100523	0.043725	Ugt1a2
chr15	97191634	97192038	15	-0.113096	0.0437726	Pced1b
chr7	31208490	31209120	8	0.100795	0.0438043	Nfkbid
chr19	21621053	21622403	17	-0.104665	0.0440104
chr7	72447842	72447914	6	-0.123708	0.0440263	Tjp1
chr10	74454020	74454418	28	0.130921	0.0440897	Gnaz
chrX	137584821	137586377	6	0.129095	0.0440897	Col4a6
chr2	102868360	102868800	5	0.110125	0.0441055	Pdhx
chr18	12877545	12877955	4	0.114179	0.0441689	Mir1948
chr14	14765843	14766426	26	-0.130432	0.0442482	Thoc7
chr8	32198995	32199573	9	-0.113579	0.0443275	Dusp26
chr8	97940935	97941098	4	-0.118777	0.044597
chr16	86181041	86182176	5	-0.115179	0.0446446
chr5	106160963	106161205	25	0.124574	0.0447872	Lrrc8d
chr16	67109127	67110085	4	-0.153224	0.0449933	Cadm2
chr1	182119203	182120084	12	0.108792	0.0450092	Coq8a
chr18	15306981	15307675	14	-0.123076	0.045025	Kctd1
chr19	48043022	48043415	9	-0.103901	0.0451202	Cfap58
chr6	133500518	133501727	5	-0.10081	0.0453421
chr2	26056032	26056702	10	-0.115634	0.0454214	Lhx3
chr7	64417444	64417625	3	-0.103415	0.0463568	Gabrg3
chr9	68973029	68973556	21	-0.120934	0.0464202	Rora
chr18	82888306	82888724	15	-0.144535	0.0469275
chr13	116660784	116661342	5	-0.101702	0.0470068
chr13	52401819	52402441	10	-0.117222	0.047958
chr17	37908981	37909111	4	-0.105199	0.0481166	Olfr122
chr5	68484973	68486112	11	-0.131185	0.0481324	Grxcr1
chr12	22509840	22510156	6	0.1107	0.048291	2410018L13Rik
chrX	137825984	137826743	9	-0.108174	0.0485446	Col4a6
chr6	138020355	138021657	11	0.109342	0.048608	Slc15a5
chr18	12891680	12892127	12	0.136989	0.048608	Cabyr
chr10	23060659	23061093	3	-0.141352	0.048608	Eya4
chr5	150917828	150918415	14	-0.117937	0.0486397	Fry
chr14	120463733	120463970	4	-0.132393	0.048941
chr9	65398854	65400119	14	-0.104719	0.0492105	Plekho2
chr9	61890586	61891385	13	0.124844	0.04948
chr16	41586844	41588547	6	-0.10612	0.0496544	Lsamp
chr4	153924480	153924782	13	-0.103632	0.0497654	Prdm16
