# Supplementary material for: Precision pharmacological reversal of strain-specific diet-induced metabolic syndrome in mice informed by epigenetic and transcriptional regulation
Source: PLoS Genet. 2023 Oct 23;19(10):e1010997. doi: 10.1371/journal.pgen.1010997 (PMC10621921; doi:10.1371/journal.pgen.1010997)
Supplement: S24 Table — Differentially methylated regions between BL6 mice given the American diet + vehicle vs. standard diet + vehicle. (XLSX) [file pgen.1010997.s034.xlsx]

## Sheet: BL6 Diet DMRs Drug Study
Chromosome	Start	End	# CpGs	Avg Smooth Meth Diff	p-value	Associated Gene
chr17	85058300	85058815	11	-0.237591	2.77116e-05	Abcg8
chr6	31753295	31753676	20	0.196221	0.000110846
chr1	5062087	5062448	18	0.120986	0.000221693	Rgs20
chr13	44003141	44003633	13	-0.128574	0.000249404
chr14	21514178	21514427	28	-0.139299	0.000665078	Fut11
chr6	120987327	120987829	13	0.140061	0.000692789	Mical3
chr15	79659100	79659677	38	0.169133	0.000914482	Cbx6
chr17	85084245	85085164	16	-0.15749	0.00138558	Abcg8
chr11	119873243	119873823	38	-0.160969	0.00188439	Mir3065
chr2	129773247	129773784	18	0.115931	0.00188439
chr4	6291949	6292135	5	-0.113317	0.00241091	Sdcbp
chr19	44059451	44059900	10	0.108218	0.00246633	Cpn1
chr4	132595442	132596017	39	-0.129006	0.00246633	Ahdc1
chr12	92734178	92734855	11	-0.119406	0.00315912	Gtf2a1
chr13	99674175	99674635	21	0.120659	0.00340852	Tnpo1
chr11	102171938	102172853	39	-0.165846	0.00343624	Ubtf
chr9	42264425	42265040	18	0.114632	0.00343624	Tbcel
chr2	115887545	115888202	34	-0.223103	0.00399047	Meis2
chr10	93124191	93124977	10	-0.11881	0.00440614	Gm8580
chr19	10731105	10731999	7	0.10116	0.00443385	Pga5
chr16	50994344	50996522	58	-0.162206	0.0045447
chr16	15890605	15890750	5	-0.140768	0.00465555	Cebpd
chr8	73312348	73313049	28	-0.132884	0.00540376	Mast3
chr14	8833657	8834431	14	-0.141291	0.0057363	Abhd6
chr12	100400334	100400829	13	-0.157685	0.00590257	Foxn3
chr5	135609506	135609980	23	-0.145218	0.00606884	Tbl2
chr5	125565222	125565449	11	0.108991	0.00606884	Ncor2
chr8	24538444	24539308	10	-0.1038	0.00612426	Sfrp1
chr1	179727428	179727503	4	0.142652	0.00615197	Adss
chr7	53491166	53491874	36	-0.150089	0.00631824	Ush1c
chrX	166418487	166419165	15	0.215578	0.00676163	G530011O06Rik
chr8	123292385	123292766	10	-0.10042	0.00692789
chr8	122353304	122354000	26	-0.10627	0.00753755	Cotl1
chr14	12935241	12935632	8	0.109442	0.00753755	Ptprg
chr4	140902741	140902995	10	0.155894	0.00762068
chr6	28782541	28783242	91	-0.123433	0.00803636	Lrrc4
chr19	42773812	42773990	18	0.126918	0.00809178
chr11	36177419	36178406	8	-0.114982	0.00823034	Tenm2
chr4	117401990	117402185	10	-0.178925	0.00856288
chr8	127611971	127612519	22	0.133023	0.0088677	Disc1
chr12	105855434	105855631	11	-0.105302	0.00889542
chr6	37310882	37311221	8	-0.142097	0.00900626	Creb3l2
chr12	78120976	78121586	12	-0.106524	0.00906169
chrX	38186464	38186771	17	-0.155823	0.00931109
chr2	91768591	91769116	19	-0.120431	0.00950507	Mdk
chr5	116347026	116347247	9	0.188756	0.00978219	Cit
chr7	17396315	17396606	37	-0.113787	0.0103364	Strn4
chr4	148252905	148253622	16	-0.117786	0.0108629	Casz1
chr10	98546270	98546789	11	0.115911	0.0113063
chr10	61590657	61590827	12	-0.120434	0.0118328
chr13	60130998	60131453	11	-0.111482	0.0118328
chr17	29218286	29218925	27	-0.108735	0.0119714
chr8	107868553	107868860	8	-0.13611	0.0119991	Fhod1
chr4	148087618	148088067	11	0.172201	0.0124979
chr9	103108161	103109272	14	0.130286	0.0125533	Srprb
chr18	12808151	12809034	15	0.12021	0.0126088	Ttc39c
chr5	116894544	116895250	29	0.175606	0.012969	Srrm4
chrX	98454891	98455764	4	-0.163782	0.0130522	Gm614
chr16	38304914	38305200	14	-0.106512	0.0131076	Nr1i2
chr7	151975600	151976282	28	0.173678	0.0131907
chr3	146082084	146082564	18	-0.146809	0.0133847	Ssx2ip
chr10	80765490	80765850	13	-0.114697	0.013551	Pip5k1c
chr11	80288388	80288760	12	0.105732	0.0138281	Cdk5r1
chr4	45708554	45709106	9	0.123572	0.0140498	Gm829
chr10	90600139	90600623	13	-0.112711	0.0141052
chr10	84237416	84237888	14	-0.106864	0.0141329	Rfx4
chr5	115446567	115447061	17	-0.103487	0.0142715
chr17	47311553	47311992	12	-0.102849	0.0142992	Trerf1
chr17	85077963	85079956	15	-0.162319	0.0144654	Abcg5
chr10	120811929	120812341	12	-0.109413	0.0145486	Gns
chr11	4629535	4629971	12	-0.100874	0.0152137	Cabp7
chr19	6348938	6349287	7	-0.141421	0.0153522	Map4k2
chr3	72502068	72502524	28	0.103647	0.0153799
chr1	137481165	137481500	22	0.18761	0.0154353	Nav1
chr1	89405686	89406570	56	-0.198679	0.0160173	Ngef
chr13	48673233	48673599	10	-0.13651	0.0166824	Mirlet7a-1
chrX	139240895	139241566	18	-0.120373	0.0166824	Ammecr1
chr2	179855738	179856435	3	-0.100711	0.0166824	Osbpl2
chr11	57908389	57908741	5	0.112796	0.0171535
chr7	137791103	137791577	8	-0.117575	0.017292	Tacc2
chr19	9699881	9700284	4	-0.111608	0.0176246
chr1	39980504	39981272	11	-0.100649	0.0180125	Map4k4
chr4	155108078	155108427	5	-0.134843	0.0181234	Tmem240
chr1	37373993	37374665	7	-0.109629	0.0187607	Inpp4a
chr9	108589568	108589671	4	0.111304	0.018927
chr6	107943219	107943315	9	-0.108528	0.019509
chr4	149561698	149562436	13	0.114804	0.0197029	Car6
chrX	45511554	45512176	12	-0.146709	0.0203403	Sash3
chr13	44323688	44324441	18	-0.145696	0.0205343
chr7	119749677	119749825	13	0.108649	0.0207837
chr13	46138749	46139373	20	-0.112044	0.0212271
chr8	121460617	121461000	16	0.140404	0.0212271	Hsbp1
chr1	182126908	182127116	7	0.187022	0.0214488	Coq8a
chr14	31124252	31124556	9	0.114269	0.0215319	Cacna1d
chr10	89015903	89016371	5	0.115288	0.0215319
chr2	96875452	96875967	25	0.190825	0.0218644	Lrrc4c
chr8	120541542	120542022	10	-0.102024	0.0218644
chr16	91633796	91634070	7	-0.100433	0.0223355	Gart
chr1	91370517	91370907	5	0.114578	0.0223355	Agap1
chr9	62524806	62525096	5	-0.126403	0.022391	Itga11
chr2	33424057	33424806	27	-0.118629	0.0224741	Lmx1b
chr16	32154555	32154910	13	-0.141936	0.0228621	Nrros
chrX	28833137	28833209	6	-0.142266	0.0235826
chr5	122069843	122070124	3	0.108875	0.0237488	Acad12
chr2	83554744	83555134	10	-0.106232	0.0240814
chr12	84961743	84962104	28	-0.122762	0.0241922
chr5	122375321	122375757	24	-0.147149	0.0243031	Cux2
chr9	97013475	97014164	23	-0.107102	0.0247187	Slc25a36
chr9	67663335	67663811	10	0.102196	0.0247187
chr12	86486813	86487358	11	-0.103592	0.0252452	Rps6kl1
chr7	119840539	119841268	10	-0.141786	0.0252452	Tead1
chr8	29185035	29185660	3	0.115987	0.0256886
chr15	38313613	38314165	12	-0.143252	0.0259103
chr17	85056672	85057394	14	-0.131565	0.026132	Abcg8
chr11	87505473	87506045	12	0.120702	0.0262983	Rnf43
chr3	89013898	89014878	26	-0.111762	0.0266031	Mtx1
chr5	109106445	109107006	25	-0.119395	0.0278778	Slc26a1
chr5	125087310	125087499	4	0.107258	0.0280441	Atp6v0a2
chr7	151598008	151598057	4	-0.102409	0.0281827	Shank2
chr17	12881803	12881947	9	0.116255	0.0282658	Slc22a1
chr5	142835085	142835653	18	-0.123484	0.0283489
chr12	85601259	85601637	9	-0.120581	0.0285429
chr5	111487712	111488527	15	-0.10873	0.0287369	Mir701
chr16	38714395	38714435	5	-0.149935	0.0288478	Arhgap31
chr19	44472429	44473229	14	-0.145116	0.0293743	Scd1
chr7	4422851	4423301	24	0.11014	0.029402	D630041G03Rik
chr2	131933292	131933779	14	0.120918	0.0294297	Slc23a2
chr5	105949794	105949987	6	-0.11203	0.0294851	Lrrc8c
chr6	149138465	149139343	5	0.114503	0.0297068	Amn1
chr6	72520881	72521187	5	0.1247	0.0300394	Capg
chr11	5050601	5050996	5	-0.10959	0.0302333	Emid1
chr15	59451356	59451863	11	-0.106839	0.0302888
chr19	29214198	29214583	7	0.110919	0.0303719	Mir101b
chr2	136100080	136100602	28	-0.177382	0.0305382	Pak7
chr5	23021674	23021873	5	-0.111222	0.0305659	Srpk2
chr5	125957437	125957795	8	0.17479	0.0306213	Aacs
chr5	121026023	121026131	4	0.117503	0.0312309	Tpcn1
chr5	99809442	99809508	4	-0.139129	0.0314526	Rasgef1b
chr4	149263416	149264011	19	-0.171214	0.0314526
chr4	96453834	96454529	7	0.101953	0.0317575	Gm12695
chr19	48009260	48009545	11	0.163424	0.031896	Cfap58
chr2	122064488	122066925	21	0.109672	0.0322563	Sord
chr3	101998177	101998854	11	-0.112157	0.0323394	Vangl1
chr16	37541952	37542735	12	0.10241	0.0326442	Rabl3
chr14	55001179	55001347	5	-0.103134	0.0331708	Oxa1l
chr5	151861978	151862582	14	0.128239	0.0334202	Kl
chr3	151814788	151814997	17	0.105235	0.0340575	Gipc2
chr14	80235912	80236039	9	-0.151061	0.0346118
chr15	97153834	97154365	33	-0.163453	0.0350551	Pced1b
chr13	41514114	41514461	7	-0.100819	0.0358588	Nedd9
chr4	149789251	149790223	13	0.119326	0.0363022	Rere
chr12	110697736	110698021	19	-0.108998	0.0368841	Dlk1
chr4	11249965	11250583	4	-0.170266	0.0369118	Dpy19l4
chr7	99932020	99932665	19	0.114396	0.0371335	Rab30
chr1	162749741	162750009	6	0.190443	0.0374938
chr1	74994626	74994736	11	-0.121376	0.0374938	Ihh
chr9	57268055	57268582	15	-0.119082	0.0377986	Ppcdc
chr16	30068108	30068482	11	-0.146643	0.0379649	Hes1
chr10	6266440	6267196	15	-0.129503	0.038436	Mthfd1l
chr10	44111774	44112198	7	-0.142573	0.038436
chr11	95698667	95699506	9	-0.103727	0.0384637	Gngt2
chr6	14407496	14408303	3	-0.124844	0.0386299
chr4	32618495	32618960	17	-0.128913	0.0392673	Bach2
chr4	137114752	137115032	13	0.121716	0.0397107	Hspg2
chr15	98371437	98371871	8	-0.12229	0.0397661	Kansl2
chr11	60012471	60012866	8	-0.121213	0.0399601	Srebf1
chr13	21904782	21905136	25	0.292464	0.0410131	Hist1h4m
chr7	152296694	152297674	21	-0.117451	0.041318
chr2	131039519	131039963	8	-0.101749	0.0419276
chr5	76735466	76736028	5	-0.107269	0.0422602	Clock
chr9	63821505	63822151	15	-0.120566	0.0431469	Smad6
chr18	38574411	38574764	8	0.101091	0.0442831
chr3	30003968	30004492	13	-0.104154	0.0444771	Mecom
chr13	73606486	73607018	6	-0.107877	0.0448928	Lpcat1
chr14	14526709	14526890	15	-0.131484	0.0450867
chr19	55186219	55186516	5	0.10924	0.0453361	Gpam
chr5	145724961	145725429	13	-0.165159	0.0454193	Smurf1
chr9	117768659	117769033	16	-0.143561	0.0454193
chr6	94648129	94648481	5	0.1631	0.0455024	Lrig1
chr10	118864656	118864941	6	0.180591	0.0457241
chr5	145038105	145038613	12	-0.122931	0.0457241	Bri3
chr1	67164423	67164752	7	-0.123485	0.0463615
chr11	117194761	117194847	4	-0.104471	0.0464723	Sept9
chr13	37724178	37725152	9	0.117155	0.046694
chrX	53072181	53073358	5	0.105231	0.047276
chr11	97204358	97204701	10	-0.141235	0.0475254	Gpr179
chr17	25360000	25360172	4	0.159017	0.0475254	Unkl
chr14	70591501	70591973	34	-0.126293	0.0476639	Sorbs3
chr2	97625131	97626863	8	-0.105976	0.0477193
chr4	136740484	136740808	12	-0.116688	0.0478579
chr5	91280413	91280687	9	0.103157	0.048329
chr9	48629572	48629683	4	-0.107831	0.0483567	Zbtb16
chrX	30618415	30618595	4	-0.142454	0.048523	Btbd35f1
chrX	34071588	34071643	3	-0.115692	0.0490495
chr11	117836705	117837071	14	-0.110602	0.0490772
