# Supplementary material for: Precision pharmacological reversal of strain-specific diet-induced metabolic syndrome in mice informed by epigenetic and transcriptional regulation
Source: PLoS Genet. 2023 Oct 23;19(10):e1010997. doi: 10.1371/journal.pgen.1010997 (PMC10621921; doi:10.1371/journal.pgen.1010997)
Supplement: S25 Table — Differentially methylated regions between NOD mice given the American diet + vehicle vs. standard diet + vehicle. (XLSX) [file pgen.1010997.s035.xlsx]

## Sheet: NOD Diet DMRs Drug Study
Chromosome	Start	End	# CpGs	Avg Smooth Meth Diff	p-value	Associated Gene
chr6	136435461	136435904	30	0.165553	0.00022523
chr2	165752881	165753572	20	-0.150071	0.000337845
chr13	22099749	22100546	19	0.222303	0.000360368	Prss16
chr19	25744741	25745574	21	0.195784	0.000788306	Dmrt2
chr18	62338350	62338848	20	-0.172714	0.000788306	Adrb2
chr16	5885773	5886379	17	0.12508	0.000900921	Rbfox1
chr8	74208174	74210564	118	0.171612	0.00103606	Insl3
chr17	85058300	85058815	11	-0.192539	0.00112615	Abcg8
chr15	61868526	61869026	20	0.236163	0.0011712	Pvt1
chr19	25749919	25750931	19	0.243156	0.0013739	Dmrt2
chr18	64644129	64644449	8	-0.106052	0.00157661	Fech
chr4	54600102	54600667	8	0.141473	0.00186941
chr7	137872015	137872368	25	0.105845	0.00213969	Tacc2
chr10	79074323	79075236	35	0.165218	0.00220726	C2cd4c
chr17	31455890	31456348	14	0.111332	0.00229735	Slc37a1
chr17	85084726	85085331	9	-0.129018	0.00256763	Abcg8
chr8	125389044	125389690	26	0.207249	0.00263519	Cdh15
chr8	112520697	112521650	17	0.154712	0.00270276	Tat
chr18	74122508	74123127	22	0.132144	0.00274781	Mapk4
chr2	31937621	31938345	18	-0.159211	0.00279286	Fam78a
chr11	109130898	109131387	13	0.128113	0.00344602	Rgs9
chr10	116855953	116856218	15	-0.113195	0.00358116
chr14	66596053	66596451	11	0.104272	0.00360368	Clu
chr19	5830194	5830963	23	0.139509	0.00360368
chr9	42328626	42329100	32	0.153064	0.00360368	Tbcel
chr1	159370414	159370822	15	0.133308	0.00360368
chr5	118744556	118744998	15	-0.16732	0.00360368
chr2	99878783	99879183	4	-0.109163	0.00362621
chr8	12432273	12432869	13	-0.142067	0.00373882	Sox1
chr2	164967530	164967790	26	-0.146344	0.00418928	Cdh22
chr7	27949618	27950224	29	0.117078	0.00432442	Egln2
chr14	104240923	104241367	8	-0.104831	0.00434694	Ednrb
chr19	44467758	44469699	24	-0.125391	0.00436947	Scd1
chr1	189978031	189978725	10	0.129999	0.00443704	Ush2a
chr1	184678149	184678853	31	-0.145086	0.00443704	Ccdc185
chr14	114748692	114749230	17	0.145647	0.0045947
chr16	38374029	38374683	23	0.172005	0.00461722	Popdc2
chr10	74453941	74454471	35	-0.16185	0.00461722	Gnaz
chr13	23598281	23598748	16	-0.116899	0.00475236
chr11	86733680	86734277	14	-0.115123	0.00504516
chr2	22869688	22870304	24	-0.150825	0.00504516	Abi1
chr15	102074565	102075367	17	0.169095	0.0050902	Rarg
chr7	29762709	29763038	8	-0.150629	0.00513525	Eif3k
chr14	65989472	65990050	9	0.11039	0.00520282	Zfp395
chr1	155592370	155593406	11	-0.159691	0.00533796	Rnasel
chr8	42099042	42099445	8	-0.113821	0.0056758	Mtus1
chr9	63045141	63045795	11	0.127251	0.00594608	Skor1
chrX	137192672	137194141	4	-0.124014	0.00599113
chr7	109063975	109064270	4	-0.102132	0.00614879	Lrrc51
chr19	7742770	7743117	25	-0.110726	0.00628393
chr12	12911270	12911677	21	0.143359	0.00628393
chr4	117820198	117821171	23	0.100011	0.00646411	St3gal3
chr1	130353647	130354099	14	0.115213	0.00648663
chr19	44477902	44479054	12	-0.166246	0.00662177	Scd1
chr15	79658823	79659263	29	-0.135931	0.00673439	Cbx6
chr4	122793632	122794470	84	0.133886	0.00707223	Oxct2b
chr1	167052119	167052514	9	0.140831	0.0074326
chr5	120076546	120077293	31	0.197858	0.00747765	Tbx3
chr12	113835539	113836231	15	-0.116678	0.00763531	Inf2
chr7	52870424	52870988	20	-0.113481	0.00842361	Fgf21
chr14	91488604	91489460	4	-0.116562	0.00873894
chrX	100728560	100729237	15	0.156906	0.0088065
chr3	79043019	79043648	10	0.131559	0.00885155
chr5	115018944	115019090	5	0.139372	0.00916687	Fam222a
chr18	65374487	65375544	10	0.128312	0.00916687	Mir122
chr11	47721069	47721326	4	-0.108623	0.00916687	Sgcd
chr19	5824384	5825201	23	0.128212	0.00923444
chr5	150098813	150099502	39	-0.175357	0.00930201	Alox5ap
chr13	37950818	37951079	6	-0.185545	0.00950472	Rreb1
chr1	63031247	63031600	12	0.110125	0.00959481	Ino80d
chr8	112522693	112523508	23	0.142937	0.00970743	Tat
chr19	7473465	7473748	21	-0.101719	0.00982004
chrX	156087998	156088367	8	-0.105044	0.00982004	Sh3kbp1
chr8	3994235	3994394	23	0.117133	0.00988761
chrX	166426954	166427135	19	-0.10197	0.0100678	Mid1
chr2	174861164	174861759	3	-0.112236	0.0100903
chr1	189427896	189428678	18	0.119525	0.0109912
chr8	37648983	37649307	9	-0.112471	0.0109912	Dlc1
chr5	124457056	124457504	15	-0.143068	0.0111489	Vps37b
chr12	81269084	81269507	24	0.16497	0.011239	Actn1
chr11	85305994	85306311	8	0.106103	0.0115543	Bcas3
chr1	90101960	90102411	48	0.178623	0.0118471	Dnajb3
chr10	93840602	93840961	10	-0.111493	0.0119147	Gm4792
chrX	128297099	128297966	5	-0.127596	0.0121174
chr2	80830757	80831729	4	-0.115211	0.0124102
chr19	18041430	18042063	4	-0.100979	0.0124102
chr5	114649174	114649793	14	-0.13671	0.0124102	Acacb
chr8	13199241	13199778	10	0.202794	0.0126579	Grtp1
chr4	43392746	43393202	7	-0.158157	0.012703	Rusc2
chr2	131089866	131089939	4	-0.156057	0.012703	Pank2
chr2	31331257	31332346	20	0.125357	0.0129057	Ass1
chr7	4411895	4412203	22	0.10798	0.0131309	Eps8l1
chr8	104462554	104464218	5	-0.115576	0.0132435
chr2	116313648	116314088	4	-0.155635	0.0132886
chr15	99529238	99529582	19	0.152903	0.0133111	Smarcd1
chr2	115834751	115835229	19	0.153096	0.0134462	Meis2
chr4	40108178	40108437	4	0.102526	0.0134913	Aco1
chr19	33521080	33522060	5	-0.104151	0.0135589
chr5	113504946	113505371	25	-0.157459	0.0136039	Crybb3
chr8	35435779	35435885	6	0.146246	0.0136264
chr7	19585890	19586438	20	0.143241	0.013649	Irf2bp1
chr4	83269203	83269882	12	0.11323	0.013649	Ccdc171
chr2	97501130	97503200	13	-0.11136	0.013649
chr4	140803743	140804083	39	0.140578	0.0140769	Arhgef19
chr7	134486121	134486301	4	-0.119324	0.0141219	Zfp768
chrX	15798798	15799644	4	-0.113768	0.0148202
chr15	100795312	100796364	7	-0.131638	0.0149102	Scn8a
chr2	157727050	157727526	23	-0.107141	0.0149778
chr9	73670140	73670934	5	-0.133806	0.0150454	Unc13c
chr5	65784338	65784536	4	-0.190106	0.015158	Lias
chr7	135387544	135387616	6	-0.104232	0.0152931	Tgfb1i1
chr2	123060135	123061060	5	-0.125783	0.0153382
chr14	51718399	51718894	13	0.163661	0.0155184	Rnase4
chr14	61368616	61369040	13	-0.145618	0.0156085	Spata13
chr19	44471005	44471758	9	-0.112357	0.0157436	Scd1
chr12	29236897	29237308	39	-0.138998	0.0157661	Dcdc2c
chr4	128915138	128916146	36	0.125358	0.0157886	C77080
chr4	43599061	43599563	10	0.101967	0.0158337	Msmp
chrX	8125650	8126504	4	-0.107735	0.0158562	Gm14459
chr11	119290030	119290295	16	0.191787	0.0159238	Mir1932
chr15	8229769	8230231	16	0.161164	0.0159914
chr7	37649843	37650889	7	-0.100971	0.0162842
chr11	113851151	113852778	27	0.104978	0.0163742	Sdk2
chr5	116357752	116358572	22	0.12975	0.0165319	Cit
chr2	109512484	109512820	5	-0.148266	0.0167121	Bdnf
chr13	23393020	23393611	16	0.104156	0.0167571
chr5	150115473	150115785	12	0.129051	0.0171175
chr2	72704165	72704284	8	0.131424	0.0171175
chr8	123955518	123955788	7	0.102068	0.0173427
chr15	89287915	89288691	48	-0.134808	0.0174553	Mapk8ip2
chr9	119052161	119052711	15	-0.16758	0.017568	Acaa1b
chr9	42069942	42070685	13	0.129804	0.0179959	Sc5d
chr16	90421733	90422115	9	0.101284	0.0184464	Hunk
chr4	155135901	155136131	8	-0.103228	0.0184464	Atad3aos
chr16	10639359	10639618	10	0.103257	0.018604	Clec16a
chrX	137586184	137586377	4	-0.113278	0.0192572	Col4a6
chr15	6333978	6334416	10	0.106273	0.0192572	Dab2
chr1	186714227	186714682	27	-0.174	0.0198878
chr19	48021377	48021863	19	-0.120818	0.0199554	Cfap58
chrX	57287479	57287925	3	-0.104515	0.0199779
chr13	95371332	95371714	18	-0.107498	0.020068
chr2	9818605	9819468	19	0.157785	0.0203158
chr15	39078066	39078973	39	0.166267	0.0209464	Rims2
chr9	10762982	10763650	3	-0.113357	0.0209464	Cntn5
chr2	11323908	11324243	9	0.157359	0.0211041
chr6	84052031	84052420	17	-0.100984	0.0211266	Dysf
chr10	119608764	119609020	4	-0.10754	0.0211716	Irak3
chr19	7002061	7002808	22	0.125993	0.0212617	Catsperz
chr19	44472429	44473633	22	-0.139133	0.0214644	Scd1
chr10	127339347	127341115	22	0.115	0.021532	Sdr9c7
chr14	43349725	43349987	4	-0.131806	0.0216221
chr5	6137634	6137811	3	-0.138265	0.0220275
chr7	17337477	17337643	10	-0.102915	0.02205
chrX	5043720	5043911	3	-0.149072	0.0220951	Mycs
chr6	36310471	36310852	3	-0.104521	0.0221627	9330158H04Rik
chr15	102018081	102018886	20	-0.184518	0.022523	Csad
chr2	145685399	145686063	15	0.140219	0.0226356	Rin2
chr10	44077120	44077497	14	0.109617	0.0226807	Mir1929
chr13	37820599	37821237	16	0.13543	0.0227483
chr3	129232546	129233518	11	-0.140993	0.0227708	Elovl6
chr12	12794833	12795677	23	0.110481	0.0230636
chr16	60169635	60169827	3	-0.117909	0.0230636	Epha6
chr4	107518899	107519266	46	0.169715	0.0230636	Lrp8
chr2	6011078	6011350	16	-0.105733	0.0230861
chr11	102635833	102636268	29	0.11322	0.0231086	Adam11
chr12	93947074	93948270	7	-0.109612	0.0232663
chr12	109442008	109442467	9	0.134384	0.0235591	Ccnk
chr19	5819673	5820996	20	0.126415	0.0239195
chr16	13867663	13867819	5	0.108157	0.0241222	Pdxdc1
chr19	25741621	25743143	14	0.180673	0.0245726
chr4	154154182	154154869	16	-0.150768	0.0247078
chr10	20774817	20775320	13	0.103693	0.0248429	Ahi1
chr5	129287817	129288239	22	-0.182751	0.0249555	Rimbp2
chr13	91879604	91880258	5	-0.15921	0.0250456	Acot12
chr7	18987722	18988534	37	0.239424	0.0250681
chr1	193471633	193471682	3	-0.118222	0.0251582
chr5	122111914	122112434	13	0.145438	0.0251582	Brap
chr8	34944768	34945283	13	0.142374	0.0252033	Rbpms
chr10	79741984	79742243	12	-0.152651	0.0255411	Rps15
chr3	105606023	105606821	15	0.104977	0.0255636	Rap1a
chrX	46848278	46848869	25	0.187337	0.0256988	Arhgap36
chr2	31361790	31362683	14	0.101957	0.0256988	Ass1
chr6	16593259	16593484	3	0.103845	0.0261492
chr2	25023905	25024161	9	-0.12756	0.0262393
chr8	11319445	11319762	9	-0.124342	0.0266447	Col4a2
chr1	167440226	167440544	9	-0.12909	0.0272979	Adcy10
chr7	134162108	134162731	15	-0.149213	0.0273655	Pagr1a
chr13	58711584	58711977	11	0.101891	0.0277033	Slc28a3
chr5	118315677	118316125	9	0.162522	0.0277033	Nos1
chr16	91551280	91551688	11	0.110347	0.0278835	Ifngr2
chr14	119073595	119073816	5	0.116135	0.0287169	Abcc4
chr3	94486017	94486835	25	0.129548	0.0296403
chr7	31279689	31280511	9	-0.121207	0.0297304	Prodh2
chr2	160734512	160734767	15	-0.110412	0.0299106	Emilin3
chr18	23468203	23468227	3	0.119863	0.0301133	Dtna
chr9	101307223	101307711	15	-0.100074	0.0302259
chr13	82474675	82475255	34	-0.106116	0.0302259
chr8	122858803	122859325	7	0.12103	0.030271
chr5	31553878	31554353	43	0.163317	0.030271	Krtcap3
chrX	33299927	33301516	4	-0.121292	0.0303385
chr17	47531398	47531708	12	0.116255	0.0305412	Guca1a
chr16	29944134	29944277	5	-0.100998	0.0306538	Gm1968
chr11	77163077	77163269	4	-0.13214	0.0307214	Ssh2
chr7	53809142	53809639	12	0.101195	0.0315097	Sergef
chr7	19890973	19891411	8	0.129599	0.0317124	Fosb
chr8	48477644	48477994	18	-0.119651	0.0317575
chr2	62278953	62279480	11	-0.110994	0.0318476
chr13	111876743	111878159	8	-0.100514	0.0320503
chrX	22282333	22283525	6	-0.114289	0.0320953
chr19	53347871	53348347	17	-0.100719	0.0323431
chr3	3909023	3909310	4	-0.106202	0.0323881
chr1	194659862	194660485	30	0.182434	0.0326133
chr15	78677880	78678267	21	0.123576	0.0328161	Cdc42ep1
chrX	153370959	153371196	3	-0.1779	0.0330413
chr9	113701934	113703346	19	0.102476	0.0330863	Clasp2
chr1	41031039	41032276	7	-0.131544	0.0331989
chr2	6319919	6320149	6	0.116971	0.0333116	Usp6nl
chr15	97595882	97596184	7	0.144007	0.0334017	Rapgef3
chr10	120935181	120935499	9	0.102024	0.0334917
chr6	29118870	29119291	3	0.120357	0.0336719	Rbm28
chr2	174111362	174111699	26	-0.113364	0.0337395	Gnas
chr6	121112772	121112943	8	0.12209	0.0338746
chr5	110807461	110807781	6	0.134168	0.0340098	Fbrsl1
chr14	122570644	122570986	14	-0.102547	0.0341224
chr5	118829110	118829544	16	0.148073	0.0341224
chr19	9040059	9040372	8	0.132583	0.0341449	Eef1g
chr16	75435961	75437680	7	-0.102601	0.0341449
chr3	83994279	83994801	34	0.191562	0.0342125	Gm6525
chr11	54681540	54682114	5	-0.100729	0.0345278	Hint1
chr7	93852331	93853766	8	-0.100075	0.0345503
chr9	117288793	117289611	14	0.121296	0.0347756	Rbms3
chr7	28110772	28111233	23	0.103934	0.0353837	Ltbp4
chr11	55930376	55930664	11	-0.103906	0.0354963
chr5	149736059	149736528	12	0.111573	0.0355864	Katnal1
chr4	41703581	41704074	8	0.160516	0.0356765	Galt
chr6	91656265	91656661	9	-0.100182	0.0359693	Slc6a6
chr2	31355095	31355518	13	0.141867	0.0362396	Ass1
chr6	110593886	110594028	3	-0.118024	0.0367576	Grm7
chr8	107778153	107778607	58	0.103395	0.0368252	B3gnt9
chr9	74694905	74695437	21	0.139377	0.0370279	Onecut1
chr5	120106924	120108846	41	0.163301	0.0370729
chr2	162773483	162774035	25	0.238692	0.0375459	L3mbtl1
chr7	9744629	9745195	4	-0.106598	0.0375909	Vmn2r44
chr2	85550958	85552643	7	-0.112239	0.0376585
chr5	140448781	140449623	52	-0.111512	0.0380189	Elfn1
chr5	9807854	9810856	7	-0.128124	0.0380639
chr7	69757579	69759577	13	-0.103648	0.0382216
chr4	151482519	151482698	18	0.149246	0.0385144	Plekhg5
chr9	114839807	114840396	9	-0.116177	0.0388522	Gpd1l
chr4	153796821	153797293	15	-0.107878	0.0390549	Prdm16
chr15	15590892	15592130	7	-0.125241	0.0391901
chr17	35038235	35038349	4	0.159866	0.0395054	Ehmt2
chr17	6492159	6492368	22	0.179797	0.0395054	Dynlt1a
chr6	49773694	49774548	13	-0.141786	0.0395504	Npy
chr12	77390237	77390711	13	0.116543	0.0395504	Mthfd1
chr4	20222835	20223056	15	0.112688	0.0397306	Ggh
chr13	88756201	88757524	7	-0.101038	0.040091
chr17	22778615	22780416	11	-0.107402	0.0402261
chr13	76134604	76136013	6	-0.106082	0.0403613	Spata9
chr7	75624355	75625030	26	0.104376	0.0403838
chrX	43002619	43003844	7	-0.115415	0.0404964
chrX	12602429	12603004	10	0.120869	0.0408117
chr4	53169305	53169886	13	-0.109053	0.0412171	Abca1
chr11	45852644	45852990	13	-0.116011	0.0412397
chr1	7654521	7654657	3	-0.100066	0.0413523
chr16	33573941	33574195	8	0.114826	0.0416451	Slc12a8
chr7	28182079	28182459	9	0.104891	0.0419379	Sptbn4
chr1	180842727	180843341	5	-0.105491	0.0420505	Kif26b
chr10	77620641	77620938	7	0.1046	0.0420505
chr10	64641190	64642270	4	-0.128586	0.0420955
chr7	67300421	67300577	29	0.13743	0.0423208	Snrpn
chr17	36735341	36735869	3	-0.106591	0.0424109
chr1	75372306	75372731	13	0.130013	0.0426361	Speg
chr16	8161176	8161958	6	-0.114234	0.0426811
chr18	71244303	71244768	5	-0.109276	0.0426811
chr4	32951014	32951635	30	0.120352	0.0427938	Ankrd6
chr2	69086478	69086938	17	0.106833	0.0430415	G6pc2
chr5	129681986	129683228	12	-0.126597	0.0433794	Adgrd1
chr17	81246466	81246894	21	0.165849	0.0438298
chr9	119063467	119063999	9	-0.126748	0.04401	Acaa1b
chr6	83969851	83970397	10	-0.132525	0.0441677	Dysf
chr14	121905871	121906231	11	0.110758	0.0444605	Slc15a1
chr9	119318941	119319442	10	0.112511	0.0448208	Acvr2b
chrX	74491601	74492983	7	-0.121668	0.045001
chr8	104898026	104898844	4	-0.110316	0.045519
chr17	45738107	45738700	27	0.117094	0.0456542	Mymx
chr7	15987504	15988233	11	-0.103184	0.0456542
chr4	80234248	80235703	8	-0.106936	0.0460145
chrX	119070681	119071838	5	-0.120941	0.0463073
chrX	111870048	111870353	12	-0.176873	0.0464425
chr15	79187980	79188290	43	0.112187	0.0465101	Maff
chr10	79776586	79776880	11	-0.111016	0.0466227	2310011J03Rik
chr18	55059985	55061096	16	0.161648	0.0472533	Zfp608
chrX	34587134	34587902	12	0.174171	0.0476362	Sowahd
chr18	29491142	29493914	8	-0.10949	0.0477038
chr7	12155053	12156445	11	-0.115525	0.0479515
chr8	53498744	53499782	10	-0.104337	0.0481542
chr11	66381222	66382043	12	-0.10682	0.0481993
chr4	69589689	69589794	3	-0.162832	0.0482443
chr6	125048222	125048307	5	-0.110675	0.0482894	Chd4
chr14	35382657	35383234	27	0.130004	0.0488299	Ldb3
chr11	76426170	76426596	19	0.110235	0.0490326
chr1	104460833	104463939	11	-0.1505	0.0493705
chr9	64950620	64951188	21	0.133537	0.0495056	Igdcc4
chrX	151648781	151649396	4	0.130039	0.0496408	Sat1
chr7	108255061	108255359	4	-0.15454	0.0497759	Fchsd2
chr5	109988403	109988698	4	-0.172049	0.049866	Crlf2
